# Supplementary material for: Tools for genetic engineering and gene expression control in Novosphingobium aromaticivorans and Rhodobacter sphaeroides
Source: Appl Environ Microbiol. 2024 Sep 26;90(10):e00348-24. doi: 10.1128/aem.00348-24 (PMC11497788; doi:10.1128/aem.00348-24)
Supplement: Supplemental tables — Tables S1 to S16. [file aem.00348-24-s0002.xlsx]

## Sheet: Key
Table	Description
S1	Data for N. aromaticivorans and R. sphaeroides mating tests (related to Fig. 1C-D).
S2	Summary statistics for N. aromaticivorans growth curves (related to Fig. S2).
S3	Summary statistics for R. sphaeroides growth curves (related to Fig. S2).
S4	Summary statistics for all promoters in E. coli (related to Fig. 2 and S3).
S5	Summary statistics for all promoters in N. aromaticivorans (related to Fig. 2 and Fig. S3).
S6	Summary statistics for all promoters in R. sphaeroides, (related to Fig. 2 and Fig. S3).
S7	Summary statistics of normalized values for promoters shown in Fig. 2B.
S8	Summary statistics for Fig. 3B.
S9	Summary statistics for Fig. 3C.
S10	Summary statistics for Fig. 3E.
S11	Summary statistics for Fig. 5A.
S12	Strains used in this study.
S13	Plasmids used in this study.
S14	Oligos used in this study.
S15	Promoter sequences used in this study.
S16	sgRNA spacers used in this study.

## Sheet: S1
Table S1. Data for N. aromaticivorans and R. sphaeroides mating tests (related to Fig. 1C-D).
Organism	Background	Recipient_Strain_Number	Helper	Mating_Type	Construct_Mated	Constructed_Strain_Number	Date	#CFU_Nonselective_Plates	#CFU_Kan_Plates	Transconjugant_Frequency
N. aromaticivorans	WT	11093	No	Transposition	Tn7::kanR	8363	20230303	96000000	100	1.04167e-06
N. aromaticivorans	WT	11093	No	Transposition	Tn7::kanR	8363	20230313	20800000	1270	6.10577e-05
N. aromaticivorans	WT	11093	No	Transposition	Tn7::kanR	8363	20230501	47000000	300	6.38298e-06
N. aromaticivorans	WT	11093	No	Transposition	Tn7::kanR	8363	20230505	25000000	70	2.8e-06
N. aromaticivorans	WT	11093	No	Transposition	Tn7::kanR	8363	20230505	63000000	10	1.5873e-07
N. aromaticivorans	WT	11093	No	Transposition	Tn7::kanR	8363	20230505	390000000	250	6.41026e-07
N. aromaticivorans	WT	11093	No	Transposition	Tn7::kanR	8363	20230505	270000000	40	1.48148e-07
N. aromaticivorans	WT	11093	Yes	Transposition	Tn7::kanR	8363	20230303	164000000	3700	2.2561e-05
N. aromaticivorans	WT	11093	Yes	Transposition	Tn7::kanR	8363	20230313	14500000	7580	0.000522759
N. aromaticivorans	WT	11093	Yes	Transposition	Tn7::kanR	8363	20230501	30000000	270	9e-06
N. aromaticivorans	WT	11093	Yes	Transposition	Tn7::kanR	8363	20230505	200000	0	0
N. aromaticivorans	WT	11093	Yes	Transposition	Tn7::kanR	8363	20230505	400000	10	2.5e-05
N. aromaticivorans	WT	11093	Yes	Transposition	Tn7::kanR	8363	20230505	260000000	160	6.15385e-07
N. aromaticivorans	WT	11093	Yes	Transposition	Tn7::kanR	8363	20230505	580000000	3560	6.13793e-06
N. aromaticivorans	WT	11093	Yes	Transposition	Tn7::kanR	8363	20230511	108000000	210	1.94444e-06
N. aromaticivorans	WT	11093	Yes	Transposition	Tn7::kanR	8363	20230511	50000000	640	1.28e-05
N. aromaticivorans	WT	11093	Yes	Transposition	Tn7::kanR	8363	20230511	111000000	700	6.30631e-06
N. aromaticivorans	WT	11093	Yes	Transposition	Tn7::kanR	8363	20230511	77000000	740	9.61039e-06
N. aromaticivorans	WT	11093	Yes	Transposition	Tn7::kanR	8363	20230511	67000000	230	3.43284e-06
N. aromaticivorans	WT	11093	Yes	Transposition	Tn7::kanR	8363	20230511	55000000	340	6.18182e-06
N. aromaticivorans	WT	11093	Yes	Transposition	Tn7::kanR	8363	20230511	1290000000	270	2.09302e-07
N. aromaticivorans	WT	11093	Yes	Transposition	Tn7::kanR	8363	20230511	84000000	250	2.97619e-06
N. aromaticivorans	WT	11093	Yes	Transposition	Tn7::kanR	8363	20230608	400000	200	0.0005
N. aromaticivorans	WT	11093	Yes	Transposition	Tn7::kanR	8363	20230608	600000	100	0.000166667
N. aromaticivorans	WT	11093	Yes	Transposition	Tn7::kanR	8363	20230608	390000000	2200	5.64103e-06
N. aromaticivorans	WT	11093	Yes	Transposition	Tn7::kanR	8363	20230615	26000000	1900	7.30769e-05
N. aromaticivorans	WT	11093	Yes	Transposition	Tn7::kanR	8363	20230615	37000000	2000	5.40541e-05
N. aromaticivorans	WT	11093	Yes	Transposition	Tn7::kanR	8363	20230615	21000000	3800	0.000180952
N. aromaticivorans	WT	11093	Yes	Transposition	Tn7::kanR	8363	20230615	3000000	630	0.00021
N. aromaticivorans	WT	11093	Yes	Transposition	Tn7::kanR	8363	20230615	14300000	1240	8.67133e-05
N. aromaticivorans	WT	11093	Yes	Transposition	Tn7::kanR	8363	20230615	17300000	1330	7.68786e-05
N. aromaticivorans	WT	11093	Yes	Transposition	Tn7::kanR	8363	20230702	5900000	910	0.000154237
N. aromaticivorans	WT	11093	Yes	Transposition	Tn7::kanR	8363	20230702	4900000	590	0.000120408
N. aromaticivorans	WT	11093	Yes	Transposition	Tn7::kanR	8363	20230702	1000000	1150	0.00115
N. aromaticivorans	WT	11093	Yes	Transposition	Tn7::kanR	8363	20230702	21000000	6780	0.000322857
R. sphaeroides	pBBR1-TNS	8063	Yes	Transposition	Tn7::kanR	8363	20230326	1140000000	1040000	0.000912281
R. sphaeroides	pBBR1-TNS	8063	No	Transposition	Tn7::kanR	8363	20230326	1740000000	870000	0.0005
R. sphaeroides	WT	8005	Yes	Transposition	Tn7::kanR	8363	20230326	1910000000	63000	3.29843e-05
R. sphaeroides	WT	8005	No	Transposition	Tn7::kanR	8363	20230326	2380000000	0	0
R. sphaeroides	pBBR1-TNS	8063	Yes	Transposition	Tn7::kanR	8363	20230405	1120000000	1740000	0.00155357
R. sphaeroides	pBBR1-TNS	8063	No	Transposition	Tn7::kanR	8363	20230405	1150000000	1050000	0.000913043
R. sphaeroides	WT	8005	Yes	Transposition	Tn7::kanR	8363	20230405	1780000000	154000	8.65169e-05
R. sphaeroides	WT	8005	No	Transposition	Tn7::kanR	8363	20230405	2670000000	0	0
R. sphaeroides	pBBR1-TNS	8063	Yes	Transposition	Tn7::kanR	8363	20230501	1130000000	1690000	0.00149558
R. sphaeroides	pBBR1-TNS	8063	No	Transposition	Tn7::kanR	8363	20230501	1460000000	2320000	0.00158904
R. sphaeroides	WT	8005	Yes	Transposition	Tn7::kanR	8363	20230501	1690000000	2060000	0.00121893
R. sphaeroides	WT	8005	No	Transposition	Tn7::kanR	8363	20230501	143000000	0	0
R. sphaeroides	pBBR1-TNS	8063	No	Transposition	Tn7::kanR	631	20230815	290000000	227000	0.000782759
R. sphaeroides	pBBR1-TNS	8063	No	Transposition	Tn7::kanR	631	20230914	229000000	263000	0.00114847
R. sphaeroides	pBBR1-TNS	8063	No	Transposition	Tn7::kanR	631	20230919	480000000	65000	0.000135417

## Sheet: S2
Table S2. Summary statistics for N. aromaticivorans growth curves (related to Fig. S2).
Strain_Description	Medium	Time_(hrs)	N	Average_OD600	Standard_Deviation
WT	464a	0.252222	3	0.002	0
WT	464a	0.504722	3	0.00266667	0.00057735
WT	464a	0.757222	3	0.003	0
WT	464a	1.00972	3	0.00266667	0.00057735
WT	464a	1.26222	3	0.00266667	0.00057735
WT	464a	1.515	3	0.003	0
WT	464a	1.7675	3	0.003	0
WT	464a	2.02	3	0.003	0
WT	464a	2.2725	3	0.003	0
WT	464a	2.525	3	0.003	0
WT	464a	2.7775	3	0.003	0
WT	464a	3.03	3	0.003	0
WT	464a	3.2825	3	0.003	0
WT	464a	3.535	3	0.00333333	0.00057735
WT	464a	3.7875	3	0.00366667	0.00057735
WT	464a	4.04	3	0.00366667	0.00057735
WT	464a	4.2925	3	0.00366667	0.00057735
WT	464a	4.545	3	0.004	0
WT	464a	4.7975	3	0.004	0
WT	464a	5.05	3	0.004	0
WT	464a	5.3025	3	0.00433333	0.00057735
WT	464a	5.55528	3	0.00466667	0.00057735
WT	464a	5.80778	3	0.00466667	0.00057735
WT	464a	6.06028	3	0.00466667	0.00057735
WT	464a	6.31278	3	0.00466667	0.00057735
WT	464a	6.56528	3	0.00533333	0.00057735
WT	464a	6.81778	3	0.00566667	0.00057735
WT	464a	7.07028	3	0.00566667	0.00057735
WT	464a	7.32278	3	0.006	0.001
WT	464a	7.57528	3	0.006	0.001
WT	464a	7.82778	3	0.00633333	0.0011547
WT	464a	8.08028	3	0.00633333	0.0011547
WT	464a	8.33278	3	0.00666667	0.00152753
WT	464a	8.58556	3	0.00733333	0.0011547
WT	464a	8.83806	3	0.00733333	0.0011547
WT	464a	9.09056	3	0.008	0.00173205
WT	464a	9.34306	3	0.00833333	0.00208167
WT	464a	9.59556	3	0.00866667	0.00152753
WT	464a	9.84806	3	0.00933333	0.00208167
WT	464a	10.1006	3	0.01	0.00264575
WT	464a	10.3531	3	0.011	0.00264575
WT	464a	10.6056	3	0.0116667	0.00321455
WT	464a	10.8581	3	0.0126667	0.00321455
WT	464a	11.1106	3	0.0136667	0.00416333
WT	464a	11.3631	3	0.015	0.0043589
WT	464a	11.6156	3	0.0166667	0.00493288
WT	464a	11.8681	3	0.018	0.0052915
WT	464a	12.1206	3	0.0203333	0.0064291
WT	464a	12.3731	3	0.0223333	0.00723418
WT	464a	12.6256	3	0.0253333	0.00814453
WT	464a	12.8781	3	0.028	0.00964365
WT	464a	13.1306	3	0.0313333	0.0107858
WT	464a	13.3831	3	0.0353333	0.0125033
WT	464a	13.6356	3	0.0403333	0.0142244
WT	464a	13.8881	3	0.0446667	0.0153731
WT	464a	14.1406	3	0.05	0.0181934
WT	464a	14.3931	3	0.0566667	0.0205508
WT	464a	14.6456	3	0.064	0.0234307
WT	464a	14.8983	3	0.072	0.0260576
WT	464a	15.1508	3	0.0806667	0.0284488
WT	464a	15.4033	3	0.0906667	0.0320052
WT	464a	15.6558	3	0.101333	0.0360185
WT	464a	15.9083	3	0.113	0.0400375
WT	464a	16.1608	3	0.125	0.043589
WT	464a	16.4133	3	0.139333	0.0472687
WT	464a	16.6658	3	0.154333	0.0490951
WT	464a	16.9183	3	0.171333	0.0537153
WT	464a	17.1708	3	0.19	0.058643
WT	464a	17.4233	3	0.214667	0.0660782
WT	464a	17.6758	3	0.237	0.0717147
WT	464a	17.9283	3	0.264667	0.0797392
WT	464a	18.1808	3	0.294	0.0869713
WT	464a	18.4333	3	0.322333	0.0960226
WT	464a	18.6858	3	0.355333	0.105462
WT	464a	18.9383	3	0.39	0.11204
WT	464a	19.1908	3	0.431	0.121392
WT	464a	19.4436	3	0.466667	0.128165
WT	464a	19.6961	3	0.509667	0.136698
WT	464a	19.9486	3	0.548667	0.140208
WT	464a	20.2011	3	0.593	0.145616
WT	464a	20.4536	3	0.636667	0.152172
WT	464a	20.7061	3	0.690333	0.162927
WT	464a	20.9586	3	0.735667	0.166212
WT	464a	21.2111	3	0.782	0.166334
WT	464a	21.4636	3	0.829667	0.16662
WT	464a	21.7161	3	0.879	0.156426
WT	464a	21.9686	3	0.921	0.150343
WT	464a	22.2211	3	0.96	0.148233
WT	464a	22.4736	3	0.993	0.138654
WT	464a	22.7264	3	1.03533	0.138875
WT	464a	22.9789	3	1.06733	0.128679
WT	464a	23.2314	3	1.09333	0.120869
WT	464a	23.4839	3	1.12267	0.113377
WT	464a	23.7364	3	1.14467	0.111469
WT	464a	23.9889	3	1.16867	0.102846
WT	464a	24.2414	3	1.191	0.0935307
WT	464a	24.4942	3	1.20667	0.0846188
WT	464a	24.7467	3	1.217	0.0710141
WT	464a	24.9992	3	1.22533	0.0600528
WT	464a	25.2517	3	1.22767	0.0517912
WT	464a	25.5042	3	1.238	0.0329242
WT	464a	25.7567	3	1.23333	0.017673
WT	464a	26.0092	3	1.24267	0.0120554
WT	464a	26.2617	3	1.237	0.00818535
WT	464a	26.5142	3	1.24967	0.0228108
WT	464a	26.7667	3	1.30067	0.0669801
WT	464a	27.0192	3	1.28867	0.0757452
WT	464a	27.2717	3	1.28833	0.0733644
WT	464a	27.5242	3	1.285	0.0664304
WT	464a	27.7767	3	1.274	0.0667308
WT	464a	28.0292	3	1.26667	0.067278
WT	464a	28.2817	3	1.26267	0.0699238
WT	464a	28.5342	3	1.268	0.066053
WT	464a	28.7867	3	1.25367	0.0698952
WT	464a	29.0392	3	1.32833	0.0950018
WT	464a	29.2917	3	1.32367	0.0960069
WT	464a	29.5442	3	1.32033	0.0945216
WT	464a	29.7967	3	1.31633	0.090633
WT	464a	30.0492	3	1.31533	0.0900296
WT	464a	30.3017	3	1.325	0.0905704
WT	464a	30.5542	3	1.32233	0.0875919
WT	464a	30.8067	3	1.32	0.0860174
WT	464a	31.0594	3	1.319	0.0850647
WT	464a	31.3119	3	1.31667	0.0789958
WT	464a	31.5644	3	1.31867	0.0805564
WT	464a	31.8169	3	1.313	0.0760723
WT	464a	32.0692	3	1.31767	0.0765398
WT	464a	32.3219	3	1.31267	0.0742989
WT	464a	32.5744	3	1.31467	0.0757914
WT	464a	32.8269	3	1.31367	0.0745408
WT	464a	33.0794	3	1.312	0.0742226
WT	464a	33.3319	3	1.30567	0.0673003
WT	464a	33.5844	3	1.306	0.0650231
WT	464a	33.8369	3	1.30567	0.0654243
WT	464a	34.0894	3	1.30733	0.0660101
WT	464a	34.3419	3	1.31033	0.0708543
WT	464a	34.5944	3	1.30867	0.0706847
WT	464a	34.8469	3	1.303	0.0631744
WT	464a	35.0994	3	1.307	0.070342
WT	464a	35.3519	3	1.302	0.0629841
WT	464a	35.6044	3	1.30167	0.0633193
WT	464a	35.8569	3	1.30033	0.0631295
WT	464a	36.1094	3	1.29633	0.0592818
WT	464a	36.3619	3	1.30033	0.0655006
WT	464a	36.6144	3	1.296	0.0615061
WT	464a	36.8672	3	1.29567	0.0620027
WT	464a	37.1197	3	1.29067	0.0580115
WT	464a	37.3722	3	1.29333	0.0626126
WT	464a	37.6247	3	1.28267	0.049085
WT	464a	37.8772	3	1.27733	0.0437759
WT	464a	38.1297	3	1.284	0.056107
WT	464a	38.3822	3	1.28267	0.0557165
WT	464a	38.6347	3	1.26967	0.040104
WT	464a	38.8872	3	1.27467	0.0486038
WT	464a	39.1397	3	1.26333	0.0332466
WT	464a	39.3922	3	1.26367	0.0365011
WT	464a	39.6447	3	1.261	0.035
WT	464a	39.8972	3	1.25967	0.0340049
WT	464a	40.1497	3	1.25667	0.0320052
WT	464a	40.4022	3	1.256	0.0310483
WT	464a	40.6547	3	1.25233	0.0300222
WT	464a	40.9072	3	1.24967	0.0300888
WT	464a	41.1597	3	1.24833	0.0265769
WT	464a	41.4122	3	1.24567	0.025697
WT	464a	41.6647	3	1.24467	0.0247049
WT	464a	41.9172	3	1.243	0.0242487
WT	464a	42.1697	3	1.24033	0.0224796
WT	464a	42.4222	3	1.239	0.0219317
WT	464a	42.6747	3	1.23767	0.020108
WT	464a	42.9272	3	1.23433	0.0183394
WT	464a	43.1797	3	1.233	0.018735
WT	464a	43.4322	3	1.23033	0.0173877
WT	464a	43.6847	3	1.231	0.0157162
WT	464a	43.9372	3	1.227	0.0158745
WT	464a	44.19	3	1.225	0.0147986
WT	464a	44.4425	3	1.22367	0.0141539
WT	464a	44.695	3	1.223	0.013
WT	464a	44.9475	3	1.22067	0.0133167
WT	464a	45.2	3	1.22	0.0115326
WT	464a	45.4525	3	1.21767	0.0109697
WT	464a	45.705	3	1.21567	0.0109697
WT	464a	45.9575	3	1.21467	0.0100167
WT	464a	46.2103	3	1.21367	0.010504
WT	464a	46.4628	3	1.213	0.00953939
WT	464a	46.715	3	1.211	0.0101489
WT	464a	46.9675	3	1.21	0.00916515
WT	464a	47.2203	3	1.208	0.00984886
WT	464a	47.4728	3	1.20633	0.0100167
WT	464a	47.725	3	1.20633	0.00986577
WT	464a	47.9775	3	1.20467	0.010116
WT	SIS+glc	0.252222	3	0.005	0.001
WT	SIS+glc	0.504722	3	0.00533333	0.0011547
WT	SIS+glc	0.757222	3	0.01	0.004
WT	SIS+glc	1.00972	3	0.014	0.00964365
WT	SIS+glc	1.26222	3	0.0146667	0.00802081
WT	SIS+glc	1.515	3	0.021	0.0113578
WT	SIS+glc	1.7675	3	0.013	0.00655744
WT	SIS+glc	2.02	3	0.013	0.006
WT	SIS+glc	2.2725	3	0.0186667	0.0092376
WT	SIS+glc	2.525	3	0.0143333	0.0064291
WT	SIS+glc	2.7775	3	0.0203333	0.0115902
WT	SIS+glc	3.03	3	0.0216667	0.0130128
WT	SIS+glc	3.2825	3	0.0163333	0.00665833
WT	SIS+glc	3.535	3	0.0216667	0.0135769
WT	SIS+glc	3.7875	3	0.0203333	0.00814453
WT	SIS+glc	4.04	3	0.0233333	0.0136504
WT	SIS+glc	4.2925	3	0.0236667	0.0125831
WT	SIS+glc	4.545	3	0.022	0.008544
WT	SIS+glc	4.7975	3	0.0223333	0.00737111
WT	SIS+glc	5.05	3	0.0186667	0.00404145
WT	SIS+glc	5.3025	3	0.0216667	0.0070946
WT	SIS+glc	5.55528	3	0.0206667	0.00493288
WT	SIS+glc	5.80778	3	0.021	0.00458258
WT	SIS+glc	6.06028	3	0.0303333	0.00929157
WT	SIS+glc	6.31278	3	0.0273333	0.0046188
WT	SIS+glc	6.56528	3	0.0343333	0.00763763
WT	SIS+glc	6.81778	3	0.0333333	0.00737111
WT	SIS+glc	7.07028	3	0.038	0.00818535
WT	SIS+glc	7.32278	3	0.0443333	0.00896289
WT	SIS+glc	7.57528	3	0.0423333	0.0046188
WT	SIS+glc	7.82778	3	0.052	0.007
WT	SIS+glc	8.08028	3	0.054	0.007
WT	SIS+glc	8.33278	3	0.0586667	0.00702377
WT	SIS+glc	8.58556	3	0.0803333	0.0143643
WT	SIS+glc	8.83806	3	0.0886667	0.012741
WT	SIS+glc	9.09056	3	0.103333	0.0168622
WT	SIS+glc	9.34306	3	0.12	0.0196723
WT	SIS+glc	9.59556	3	0.127667	0.0210792
WT	SIS+glc	9.84806	3	0.143333	0.0236291
WT	SIS+glc	10.1006	3	0.164	0.0276225
WT	SIS+glc	10.3531	3	0.188	0.0306431
WT	SIS+glc	10.6056	3	0.229	0.0291033
WT	SIS+glc	10.8581	3	0.248	0.0329242
WT	SIS+glc	11.1106	3	0.267	0.0277128
WT	SIS+glc	11.3631	3	0.279333	0.0120968
WT	SIS+glc	11.6156	3	0.300333	0.0249065
WT	SIS+glc	11.8681	3	0.323	0.0137477
WT	SIS+glc	12.1206	3	0.340333	0.0090185
WT	SIS+glc	12.3731	3	0.342667	0.0150111
WT	SIS+glc	12.6256	3	0.386	0.0235797
WT	SIS+glc	12.8781	3	0.392333	0.0126623
WT	SIS+glc	13.1306	3	0.395	0.0130767
WT	SIS+glc	13.3831	3	0.430333	0.0194251
WT	SIS+glc	13.6356	3	0.470667	0.0328075
WT	SIS+glc	13.8881	3	0.509333	0.0289367
WT	SIS+glc	14.1406	3	0.554667	0.0265581
WT	SIS+glc	14.3931	3	0.593667	0.0335311
WT	SIS+glc	14.6456	3	0.645333	0.0275015
WT	SIS+glc	14.8983	3	0.669333	0.0178979
WT	SIS+glc	15.1508	3	0.701333	0.0178979
WT	SIS+glc	15.4033	3	0.724667	0.0228108
WT	SIS+glc	15.6558	3	0.753667	0.0499032
WT	SIS+glc	15.9083	3	0.778	0.114582
WT	SIS+glc	16.1608	3	0.805333	0.0999617
WT	SIS+glc	16.4133	3	0.766333	0.0475219
WT	SIS+glc	16.6658	3	0.829667	0.0453909
WT	SIS+glc	16.9183	3	0.711333	0.0672409
WT	SIS+glc	17.1708	3	0.824667	0.177528
WT	SIS+glc	17.4233	3	0.823667	0.126512
WT	SIS+glc	17.6758	3	0.751333	0.0643765
WT	SIS+glc	17.9283	3	0.836667	0.151461
WT	SIS+glc	18.1808	3	1.00633	0.152684
WT	SIS+glc	18.4333	3	0.914667	0.170579
WT	SIS+glc	18.6858	3	0.969333	0.0773132
WT	SIS+glc	18.9383	3	0.990333	0.191891
WT	SIS+glc	19.1908	3	0.987	0.184941
WT	SIS+glc	19.4436	3	0.838667	0.210761
WT	SIS+glc	19.6961	3	1.048	0.151327
WT	SIS+glc	19.9486	3	0.996667	0.105263
WT	SIS+glc	20.2011	3	0.9	0.123049
WT	SIS+glc	20.4536	3	1.01667	0.0878768
WT	SIS+glc	20.7061	3	0.941333	0.0925707
WT	SIS+glc	20.9586	3	0.78	0.168662
WT	SIS+glc	21.2111	3	1.014	0.25358
WT	SIS+glc	21.4636	3	0.792	0.190481
WT	SIS+glc	21.7161	3	0.838667	0.18335
WT	SIS+glc	21.9686	3	0.768	0.232123
WT	SIS+glc	22.2211	3	0.843333	0.117543
WT	SIS+glc	22.4736	3	0.84	0.183388
WT	SIS+glc	22.7264	3	0.757333	0.210526
WT	SIS+glc	22.9789	3	0.759667	0.207066
WT	SIS+glc	23.2314	3	0.876333	0.268336
WT	SIS+glc	23.4839	3	0.842667	0.1632
WT	SIS+glc	23.7364	3	0.801333	0.154733
WT	SIS+glc	23.9889	3	0.911	0.0814678
WT	SIS+glc	24.2414	3	0.842	0.193124
WT	SIS+glc	24.4942	3	1.042	0.209879
WT	SIS+glc	24.7467	3	0.876333	0.158245
WT	SIS+glc	24.9992	3	0.871667	0.130791
WT	SIS+glc	25.2517	3	0.823333	0.194878
WT	SIS+glc	25.5042	3	0.821667	0.174363
WT	SIS+glc	25.7567	3	0.896	0.147652
WT	SIS+glc	26.0092	3	0.85	0.179198
WT	SIS+glc	26.2617	3	0.963667	0.247936
WT	SIS+glc	26.5142	3	0.911	0.158559
WT	SIS+glc	26.7667	3	0.939667	0.140472
WT	SIS+glc	27.0192	3	0.924333	0.145383
WT	SIS+glc	27.2717	3	0.887	0.196089
WT	SIS+glc	27.5242	3	0.943	0.17683
WT	SIS+glc	27.7767	3	0.902	0.182748
WT	SIS+glc	28.0292	3	0.889	0.199366
WT	SIS+glc	28.2817	3	1.00633	0.0815128
WT	SIS+glc	28.5342	3	0.955	0.164721
WT	SIS+glc	28.7867	3	0.981667	0.138598
WT	SIS+glc	29.0392	3	1.03233	0.123001
WT	SIS+glc	29.2917	3	0.997333	0.135648
WT	SIS+glc	29.5442	3	1.029	0.128137
WT	SIS+glc	29.7967	3	1.01333	0.153546
WT	SIS+glc	30.0492	3	1.014	0.125395
WT	SIS+glc	30.3017	3	1.02567	0.140998
WT	SIS+glc	30.5542	3	1.051	0.0956609
WT	SIS+glc	30.8067	3	1.071	0.08937
WT	SIS+glc	31.0594	3	1.07467	0.0789325
WT	SIS+glc	31.3119	3	1.11267	0.118627
WT	SIS+glc	31.5644	3	1.11633	0.13574
WT	SIS+glc	31.8169	3	1.135	0.109531
WT	SIS+glc	32.0692	3	1.134	0.109192
WT	SIS+glc	32.3219	3	1.14533	0.115855
WT	SIS+glc	32.5744	3	1.137	0.095687
WT	SIS+glc	32.8269	3	1.13133	0.0836919
WT	SIS+glc	33.0794	3	1.18833	0.0354448
WT	SIS+glc	33.3319	3	1.144	0.082456
WT	SIS+glc	33.5844	3	1.15067	0.105879
WT	SIS+glc	33.8369	3	1.16567	0.096033
WT	SIS+glc	34.0894	3	1.17567	0.0830983
WT	SIS+glc	34.3419	3	1.185	0.088476
WT	SIS+glc	34.5944	3	1.191	0.0915041
WT	SIS+glc	34.8469	3	1.19567	0.0869502
WT	SIS+glc	35.0994	3	1.206	0.0968143
WT	SIS+glc	35.3519	3	1.225	0.0949316
WT	SIS+glc	35.6044	3	1.249	0.106888
WT	SIS+glc	35.8569	3	1.23267	0.0946802
WT	SIS+glc	36.1094	3	1.24533	0.0729475
WT	SIS+glc	36.3619	3	1.27533	0.0916642
WT	SIS+glc	36.6144	3	1.26333	0.103848
WT	SIS+glc	36.8672	3	1.269	0.103479
WT	SIS+glc	37.1197	3	1.272	0.0993529
WT	SIS+glc	37.3722	3	1.29	0.0838033
WT	SIS+glc	37.6247	3	1.30667	0.0870881
WT	SIS+glc	37.8772	3	1.31067	0.080102
WT	SIS+glc	38.1297	3	1.30967	0.0878882
WT	SIS+glc	38.3822	3	1.32433	0.060542
WT	SIS+glc	38.6347	3	1.331	0.0603987
WT	SIS+glc	38.8872	3	1.32667	0.0567127
WT	SIS+glc	39.1397	3	1.335	0.0613922
WT	SIS+glc	39.3922	3	1.35833	0.0611583
WT	SIS+glc	39.6447	3	1.365	0.0605558
WT	SIS+glc	39.8972	3	1.389	0.036
WT	SIS+glc	40.1497	3	1.422	0.0482183
WT	SIS+glc	40.4022	3	1.40167	0.0366652
WT	SIS+glc	40.6547	3	1.43233	0.0511599
WT	SIS+glc	40.9072	3	1.42133	0.0377403
WT	SIS+glc	41.1597	3	1.43433	0.0555008
WT	SIS+glc	41.4122	3	1.44533	0.0694718
WT	SIS+glc	41.6647	3	1.441	0.059808
WT	SIS+glc	41.9172	3	1.45033	0.0505008
WT	SIS+glc	42.1697	3	1.466	0.0462277
WT	SIS+glc	42.4222	3	1.46833	0.065041
WT	SIS+glc	42.6747	3	1.47633	0.0611746
WT	SIS+glc	42.9272	3	1.49133	0.0790084
WT	SIS+glc	43.1797	3	1.481	0.055109
WT	SIS+glc	43.4322	3	1.49867	0.0783411
WT	SIS+glc	43.6847	3	1.51333	0.0804073
WT	SIS+glc	43.9372	3	1.51867	0.0668306
WT	SIS+glc	44.19	3	1.522	0.0619919
WT	SIS+glc	44.4425	3	1.51733	0.0543722
WT	SIS+glc	44.695	3	1.52633	0.0504017
WT	SIS+glc	44.9475	3	1.51733	0.0420159
WT	SIS+glc	45.2	3	1.52633	0.0440038
WT	SIS+glc	45.4525	3	1.52733	0.0257164
WT	SIS+glc	45.705	3	1.54333	0.040501
WT	SIS+glc	45.9575	3	1.552	0.0466047
WT	SIS+glc	46.2103	3	1.55267	0.0467582
WT	SIS+glc	46.4628	3	1.55933	0.0323316
WT	SIS+glc	46.715	3	1.57467	0.0603517
WT	SIS+glc	46.9675	3	1.57733	0.0453909
WT	SIS+glc	47.2203	3	1.58467	0.0631057
WT	SIS+glc	47.4728	3	1.58833	0.0464579
WT	SIS+glc	47.725	3	1.596	0.059808
WT	SIS+glc	47.9775	3	1.602	0.048816
attTn7::NoProm-mScar	464a	0.252222	3	0.002	0.001
attTn7::NoProm-mScar	464a	0.504722	3	0.00233333	0.00057735
attTn7::NoProm-mScar	464a	0.757222	3	0.00266667	0.00057735
attTn7::NoProm-mScar	464a	1.00972	3	0.00266667	0.00057735
attTn7::NoProm-mScar	464a	1.26222	3	0.00266667	0.00057735
attTn7::NoProm-mScar	464a	1.515	3	0.00266667	0.00057735
attTn7::NoProm-mScar	464a	1.7675	3	0.00266667	0.00057735
attTn7::NoProm-mScar	464a	2.02	3	0.00266667	0.00057735
attTn7::NoProm-mScar	464a	2.2725	3	0.00266667	0.00057735
attTn7::NoProm-mScar	464a	2.525	3	0.00266667	0.00057735
attTn7::NoProm-mScar	464a	2.7775	3	0.00333333	0.0011547
attTn7::NoProm-mScar	464a	3.03	3	0.00366667	0.00057735
attTn7::NoProm-mScar	464a	3.2825	3	0.00366667	0.00057735
attTn7::NoProm-mScar	464a	3.535	3	0.00366667	0.00057735
attTn7::NoProm-mScar	464a	3.7875	3	0.00366667	0.00057735
attTn7::NoProm-mScar	464a	4.04	3	0.004	0.001
attTn7::NoProm-mScar	464a	4.2925	3	0.004	0.001
attTn7::NoProm-mScar	464a	4.545	3	0.00366667	0.00152753
attTn7::NoProm-mScar	464a	4.7975	3	0.00433333	0.0011547
attTn7::NoProm-mScar	464a	5.05	3	0.004	0.00173205
attTn7::NoProm-mScar	464a	5.3025	3	0.00433333	0.0011547
attTn7::NoProm-mScar	464a	5.55528	3	0.00433333	0.0011547
attTn7::NoProm-mScar	464a	5.80778	3	0.00466667	0.00152753
attTn7::NoProm-mScar	464a	6.06028	3	0.005	0.00173205
attTn7::NoProm-mScar	464a	6.31278	3	0.00533333	0.00208167
attTn7::NoProm-mScar	464a	6.56528	3	0.00566667	0.00152753
attTn7::NoProm-mScar	464a	6.81778	3	0.00533333	0.00208167
attTn7::NoProm-mScar	464a	7.07028	3	0.006	0.00264575
attTn7::NoProm-mScar	464a	7.32278	3	0.00633333	0.00208167
attTn7::NoProm-mScar	464a	7.57528	3	0.00666667	0.00251661
attTn7::NoProm-mScar	464a	7.82778	3	0.007	0.00264575
attTn7::NoProm-mScar	464a	8.08028	3	0.007	0.00264575
attTn7::NoProm-mScar	464a	8.33278	3	0.00766667	0.00321455
attTn7::NoProm-mScar	464a	8.58556	3	0.00866667	0.00321455
attTn7::NoProm-mScar	464a	8.83806	3	0.009	0.00360555
attTn7::NoProm-mScar	464a	9.09056	3	0.00933333	0.00404145
attTn7::NoProm-mScar	464a	9.34306	3	0.00966667	0.00416333
attTn7::NoProm-mScar	464a	9.59556	3	0.0103333	0.00472582
attTn7::NoProm-mScar	464a	9.84806	3	0.0116667	0.0051316
attTn7::NoProm-mScar	464a	10.1006	3	0.0123333	0.00568624
attTn7::NoProm-mScar	464a	10.3531	3	0.0136667	0.0061101
attTn7::NoProm-mScar	464a	10.6056	3	0.015	0.00655744
attTn7::NoProm-mScar	464a	10.8581	3	0.016	0.0072111
attTn7::NoProm-mScar	464a	11.1106	3	0.0173333	0.00862168
attTn7::NoProm-mScar	464a	11.3631	3	0.019	0.00916515
attTn7::NoProm-mScar	464a	11.6156	3	0.0213333	0.0105987
attTn7::NoProm-mScar	464a	11.8681	3	0.0236667	0.0116762
attTn7::NoProm-mScar	464a	12.1206	3	0.026	0.0131149
attTn7::NoProm-mScar	464a	12.3731	3	0.0293333	0.0151767
attTn7::NoProm-mScar	464a	12.6256	3	0.0323333	0.0171561
attTn7::NoProm-mScar	464a	12.8781	3	0.0363333	0.0197569
attTn7::NoProm-mScar	464a	13.1306	3	0.0416667	0.0221886
attTn7::NoProm-mScar	464a	13.3831	3	0.046	0.0252389
attTn7::NoProm-mScar	464a	13.6356	3	0.053	0.0282135
attTn7::NoProm-mScar	464a	13.8881	3	0.0576667	0.0317228
attTn7::NoProm-mScar	464a	14.1406	3	0.0646667	0.0353034
attTn7::NoProm-mScar	464a	14.3931	3	0.0733333	0.039425
attTn7::NoProm-mScar	464a	14.6456	3	0.0823333	0.0436501
attTn7::NoProm-mScar	464a	14.8983	3	0.0923333	0.0492172
attTn7::NoProm-mScar	464a	15.1508	3	0.103333	0.0531445
attTn7::NoProm-mScar	464a	15.4033	3	0.114	0.0582752
attTn7::NoProm-mScar	464a	15.6558	3	0.126667	0.0631057
attTn7::NoProm-mScar	464a	15.9083	3	0.140333	0.0689227
attTn7::NoProm-mScar	464a	16.1608	3	0.154667	0.0751953
attTn7::NoProm-mScar	464a	16.4133	3	0.171	0.0808764
attTn7::NoProm-mScar	464a	16.6658	3	0.189333	0.0855823
attTn7::NoProm-mScar	464a	16.9183	3	0.208	0.0929731
attTn7::NoProm-mScar	464a	17.1708	3	0.230333	0.101278
attTn7::NoProm-mScar	464a	17.4233	3	0.251667	0.11124
attTn7::NoProm-mScar	464a	17.6758	3	0.273667	0.120703
attTn7::NoProm-mScar	464a	17.9283	3	0.3	0.130966
attTn7::NoProm-mScar	464a	18.1808	3	0.327667	0.142634
attTn7::NoProm-mScar	464a	18.4333	3	0.361333	0.152422
attTn7::NoProm-mScar	464a	18.6858	3	0.391333	0.166842
attTn7::NoProm-mScar	464a	18.9383	3	0.425	0.176553
attTn7::NoProm-mScar	464a	19.1908	3	0.456667	0.187073
attTn7::NoProm-mScar	464a	19.4436	3	0.495	0.197441
attTn7::NoProm-mScar	464a	19.6961	3	0.533333	0.207023
attTn7::NoProm-mScar	464a	19.9486	3	0.571	0.211185
attTn7::NoProm-mScar	464a	20.2011	3	0.611	0.222083
attTn7::NoProm-mScar	464a	20.4536	3	0.649667	0.226593
attTn7::NoProm-mScar	464a	20.7061	3	0.691667	0.232449
attTn7::NoProm-mScar	464a	20.9586	3	0.738333	0.240953
attTn7::NoProm-mScar	464a	21.2111	3	0.782	0.239451
attTn7::NoProm-mScar	464a	21.4636	3	0.819667	0.239951
attTn7::NoProm-mScar	464a	21.7161	3	0.857	0.233643
attTn7::NoProm-mScar	464a	21.9686	3	0.901667	0.233155
attTn7::NoProm-mScar	464a	22.2211	3	0.936667	0.228443
attTn7::NoProm-mScar	464a	22.4736	3	0.965667	0.221057
attTn7::NoProm-mScar	464a	22.7264	3	1.00667	0.204608
attTn7::NoProm-mScar	464a	22.9789	3	1.055	0.173853
attTn7::NoProm-mScar	464a	23.2314	3	1.08167	0.161017
attTn7::NoProm-mScar	464a	23.4839	3	1.11067	0.150467
attTn7::NoProm-mScar	464a	23.7364	3	1.13133	0.141451
attTn7::NoProm-mScar	464a	23.9889	3	1.15267	0.130516
attTn7::NoProm-mScar	464a	24.2414	3	1.17433	0.116466
attTn7::NoProm-mScar	464a	24.4942	3	1.18933	0.106978
attTn7::NoProm-mScar	464a	24.7467	3	1.20167	0.0917188
attTn7::NoProm-mScar	464a	24.9992	3	1.21333	0.0780534
attTn7::NoProm-mScar	464a	25.2517	3	1.215	0.0550182
attTn7::NoProm-mScar	464a	25.5042	3	1.21967	0.0432474
attTn7::NoProm-mScar	464a	25.7567	3	1.21967	0.0299555
attTn7::NoProm-mScar	464a	26.0092	3	1.22133	0.0249065
attTn7::NoProm-mScar	464a	26.2617	3	1.22233	0.0235443
attTn7::NoProm-mScar	464a	26.5142	3	1.222	0.0262869
attTn7::NoProm-mScar	464a	26.7667	3	1.22067	0.0325628
attTn7::NoProm-mScar	464a	27.0192	3	1.21633	0.0391067
attTn7::NoProm-mScar	464a	27.2717	3	1.21067	0.0410041
attTn7::NoProm-mScar	464a	27.5242	3	1.212	0.0405093
attTn7::NoProm-mScar	464a	27.7767	3	1.23933	0.0770541
attTn7::NoProm-mScar	464a	28.0292	3	1.229	0.0825045
attTn7::NoProm-mScar	464a	28.2817	3	1.24633	0.053929
attTn7::NoProm-mScar	464a	28.5342	3	1.25367	0.0489524
attTn7::NoProm-mScar	464a	28.7867	3	1.29233	0.0801395
attTn7::NoProm-mScar	464a	29.0392	3	1.286	0.0818352
attTn7::NoProm-mScar	464a	29.2917	3	1.281	0.0818535
attTn7::NoProm-mScar	464a	29.5442	3	1.30233	0.0173877
attTn7::NoProm-mScar	464a	29.7967	3	1.31	0.025632
attTn7::NoProm-mScar	464a	30.0492	3	1.29933	0.0245425
attTn7::NoProm-mScar	464a	30.3017	3	1.30633	0.0204042
attTn7::NoProm-mScar	464a	30.5542	3	1.30633	0.0194251
attTn7::NoProm-mScar	464a	30.8067	3	1.31067	0.0126623
attTn7::NoProm-mScar	464a	31.0594	3	1.307	0.0173494
attTn7::NoProm-mScar	464a	31.3119	3	1.29533	0.0309246
attTn7::NoProm-mScar	464a	31.5644	3	1.305	0.0347707
attTn7::NoProm-mScar	464a	31.8169	3	1.29667	0.0353459
attTn7::NoProm-mScar	464a	32.0692	3	1.30933	0.0193477
attTn7::NoProm-mScar	464a	32.3219	3	1.30267	0.0185831
attTn7::NoProm-mScar	464a	32.5744	3	1.30367	0.0176163
attTn7::NoProm-mScar	464a	32.8269	3	1.306	0.019975
attTn7::NoProm-mScar	464a	33.0794	3	1.30667	0.0232881
attTn7::NoProm-mScar	464a	33.3319	3	1.29633	0.0185023
attTn7::NoProm-mScar	464a	33.5844	3	1.30567	0.0226789
attTn7::NoProm-mScar	464a	33.8369	3	1.29933	0.020306
attTn7::NoProm-mScar	464a	34.0894	3	1.299	0.0200749
attTn7::NoProm-mScar	464a	34.3419	3	1.29833	0.0195021
attTn7::NoProm-mScar	464a	34.5944	3	1.302	0.0208806
attTn7::NoProm-mScar	464a	34.8469	3	1.29633	0.0175594
attTn7::NoProm-mScar	464a	35.0994	3	1.29767	0.0187705
attTn7::NoProm-mScar	464a	35.3519	3	1.298	0.0191572
attTn7::NoProm-mScar	464a	35.6044	3	1.296	0.0182483
attTn7::NoProm-mScar	464a	35.8569	3	1.29067	0.0162891
attTn7::NoProm-mScar	464a	36.1094	3	1.29233	0.0185831
attTn7::NoProm-mScar	464a	36.3619	3	1.29367	0.0183394
attTn7::NoProm-mScar	464a	36.6144	3	1.29067	0.0170978
attTn7::NoProm-mScar	464a	36.8672	3	1.28667	0.015308
attTn7::NoProm-mScar	464a	37.1197	3	1.28133	0.0125831
attTn7::NoProm-mScar	464a	37.3722	3	1.285	0.013
attTn7::NoProm-mScar	464a	37.6247	3	1.283	0.0138924
attTn7::NoProm-mScar	464a	37.8772	3	1.27767	0.00950438
attTn7::NoProm-mScar	464a	38.1297	3	1.27833	0.00896289
attTn7::NoProm-mScar	464a	38.3822	3	1.27733	0.00986577
attTn7::NoProm-mScar	464a	38.6347	3	1.27433	0.00702377
attTn7::NoProm-mScar	464a	38.8872	3	1.27433	0.00737111
attTn7::NoProm-mScar	464a	39.1397	3	1.273	0.00608276
attTn7::NoProm-mScar	464a	39.3922	3	1.27033	0.00503322
attTn7::NoProm-mScar	464a	39.6447	3	1.26967	0.00450925
attTn7::NoProm-mScar	464a	39.8972	3	1.268	0.00360555
attTn7::NoProm-mScar	464a	40.1497	3	1.26667	0.00321455
attTn7::NoProm-mScar	464a	40.4022	3	1.26667	0.00152753
attTn7::NoProm-mScar	464a	40.6547	3	1.264	0.001
attTn7::NoProm-mScar	464a	40.9072	3	1.262	0.001
attTn7::NoProm-mScar	464a	41.1597	3	1.26133	0.00208167
attTn7::NoProm-mScar	464a	41.4122	3	1.259	0.003
attTn7::NoProm-mScar	464a	41.6647	3	1.25833	0.00503322
attTn7::NoProm-mScar	464a	41.9172	3	1.25767	0.00602771
attTn7::NoProm-mScar	464a	42.1697	3	1.25667	0.00750555
attTn7::NoProm-mScar	464a	42.4222	3	1.25567	0.00802081
attTn7::NoProm-mScar	464a	42.6747	3	1.25367	0.00862168
attTn7::NoProm-mScar	464a	42.9272	3	1.25167	0.00960902
attTn7::NoProm-mScar	464a	43.1797	3	1.25067	0.0102632
attTn7::NoProm-mScar	464a	43.4322	3	1.24967	0.0115902
attTn7::NoProm-mScar	464a	43.6847	3	1.25033	0.0126623
attTn7::NoProm-mScar	464a	43.9372	3	1.248	0.0131149
attTn7::NoProm-mScar	464a	44.19	3	1.247	0.0141067
attTn7::NoProm-mScar	464a	44.4425	3	1.24667	0.0151767
attTn7::NoProm-mScar	464a	44.695	3	1.24533	0.0142945
attTn7::NoProm-mScar	464a	44.9475	3	1.24367	0.0165025
attTn7::NoProm-mScar	464a	45.2	3	1.24433	0.0172434
attTn7::NoProm-mScar	464a	45.4525	3	1.24267	0.0168028
attTn7::NoProm-mScar	464a	45.705	3	1.24133	0.0178979
attTn7::NoProm-mScar	464a	45.9575	3	1.23933	0.0178979
attTn7::NoProm-mScar	464a	46.2103	3	1.23967	0.0184481
attTn7::NoProm-mScar	464a	46.4628	3	1.23967	0.0184481
attTn7::NoProm-mScar	464a	46.715	3	1.239	0.0193132
attTn7::NoProm-mScar	464a	46.9675	3	1.23833	0.0188768
attTn7::NoProm-mScar	464a	47.2203	3	1.23667	0.0194251
attTn7::NoProm-mScar	464a	47.4728	3	1.23533	0.0195533
attTn7::NoProm-mScar	464a	47.725	3	1.23567	0.020108
attTn7::NoProm-mScar	464a	47.9775	3	1.23433	0.0198578
attTn7::NoProm-mScar	SIS+glc	0.252222	3	0.004	0.001
attTn7::NoProm-mScar	SIS+glc	0.504722	3	0.00566667	0.00152753
attTn7::NoProm-mScar	SIS+glc	0.757222	3	0.00533333	0.0011547
attTn7::NoProm-mScar	SIS+glc	1.00972	3	0.00566667	0.00208167
attTn7::NoProm-mScar	SIS+glc	1.26222	3	0.007	0.00173205
attTn7::NoProm-mScar	SIS+glc	1.515	3	0.00733333	0.00208167
attTn7::NoProm-mScar	SIS+glc	1.7675	3	0.00766667	0.00305505
attTn7::NoProm-mScar	SIS+glc	2.02	3	0.00833333	0.00251661
attTn7::NoProm-mScar	SIS+glc	2.2725	3	0.00766667	0.00152753
attTn7::NoProm-mScar	SIS+glc	2.525	3	0.008	0.002
attTn7::NoProm-mScar	SIS+glc	2.7775	3	0.008	0.00173205
attTn7::NoProm-mScar	SIS+glc	3.03	3	0.008	0.002
attTn7::NoProm-mScar	SIS+glc	3.2825	3	0.00866667	0.00152753
attTn7::NoProm-mScar	SIS+glc	3.535	3	0.00866667	0.00152753
attTn7::NoProm-mScar	SIS+glc	3.7875	3	0.00933333	0.0011547
attTn7::NoProm-mScar	SIS+glc	4.04	3	0.00966667	0.00152753
attTn7::NoProm-mScar	SIS+glc	4.2925	3	0.0106667	0.00208167
attTn7::NoProm-mScar	SIS+glc	4.545	3	0.0116667	0.00152753
attTn7::NoProm-mScar	SIS+glc	4.7975	3	0.0123333	0.00152753
attTn7::NoProm-mScar	SIS+glc	5.05	3	0.0143333	0.00251661
attTn7::NoProm-mScar	SIS+glc	5.3025	3	0.0156667	0.00251661
attTn7::NoProm-mScar	SIS+glc	5.55528	3	0.0166667	0.00251661
attTn7::NoProm-mScar	SIS+glc	5.80778	3	0.019	0.00264575
attTn7::NoProm-mScar	SIS+glc	6.06028	3	0.0193333	0.00208167
attTn7::NoProm-mScar	SIS+glc	6.31278	3	0.0223333	0.00251661
attTn7::NoProm-mScar	SIS+glc	6.56528	3	0.024	0.002
attTn7::NoProm-mScar	SIS+glc	6.81778	3	0.0263333	0.00208167
attTn7::NoProm-mScar	SIS+glc	7.07028	3	0.0296667	0.00152753
attTn7::NoProm-mScar	SIS+glc	7.32278	3	0.034	0.00264575
attTn7::NoProm-mScar	SIS+glc	7.57528	3	0.0373333	0.00208167
attTn7::NoProm-mScar	SIS+glc	7.82778	3	0.0416667	0.00251661
attTn7::NoProm-mScar	SIS+glc	8.08028	3	0.047	0.00173205
attTn7::NoProm-mScar	SIS+glc	8.33278	3	0.053	0.002
attTn7::NoProm-mScar	SIS+glc	8.58556	3	0.0603333	0.00208167
attTn7::NoProm-mScar	SIS+glc	8.83806	3	0.069	0.00264575
attTn7::NoProm-mScar	SIS+glc	9.09056	3	0.082	0.00264575
attTn7::NoProm-mScar	SIS+glc	9.34306	3	0.0956667	0.00550757
attTn7::NoProm-mScar	SIS+glc	9.59556	3	0.112333	0.00288675
attTn7::NoProm-mScar	SIS+glc	9.84806	3	0.128667	0.0011547
attTn7::NoProm-mScar	SIS+glc	10.1006	3	0.148333	0.00321455
attTn7::NoProm-mScar	SIS+glc	10.3531	3	0.170667	0.00503322
attTn7::NoProm-mScar	SIS+glc	10.6056	3	0.208667	0.00152753
attTn7::NoProm-mScar	SIS+glc	10.8581	3	0.233667	0.0125831
attTn7::NoProm-mScar	SIS+glc	11.1106	3	0.257667	0.0158219
attTn7::NoProm-mScar	SIS+glc	11.3631	3	0.280333	0.0219393
attTn7::NoProm-mScar	SIS+glc	11.6156	3	0.303	0.0269072
attTn7::NoProm-mScar	SIS+glc	11.8681	3	0.329333	0.0372066
attTn7::NoProm-mScar	SIS+glc	12.1206	3	0.327	0.0291033
attTn7::NoProm-mScar	SIS+glc	12.3731	3	0.338	0.00818535
attTn7::NoProm-mScar	SIS+glc	12.6256	3	0.402	0.00953939
attTn7::NoProm-mScar	SIS+glc	12.8781	3	0.450333	0.00351188
attTn7::NoProm-mScar	SIS+glc	13.1306	3	0.449	0.0168226
attTn7::NoProm-mScar	SIS+glc	13.3831	3	0.485	0.04272
attTn7::NoProm-mScar	SIS+glc	13.6356	3	0.496333	0.0351188
attTn7::NoProm-mScar	SIS+glc	13.8881	3	0.536667	0.0245832
attTn7::NoProm-mScar	SIS+glc	14.1406	3	0.578333	0.0200083
attTn7::NoProm-mScar	SIS+glc	14.3931	3	0.606333	0.0307463
attTn7::NoProm-mScar	SIS+glc	14.6456	3	0.661	0.0409268
attTn7::NoProm-mScar	SIS+glc	14.8983	3	0.700667	0.0553203
attTn7::NoProm-mScar	SIS+glc	15.1508	3	0.774	0.028
attTn7::NoProm-mScar	SIS+glc	15.4033	3	0.793	0.023
attTn7::NoProm-mScar	SIS+glc	15.6558	3	0.799	0.0167033
attTn7::NoProm-mScar	SIS+glc	15.9083	3	0.763667	0.00416333
attTn7::NoProm-mScar	SIS+glc	16.1608	3	0.761333	0.0263881
attTn7::NoProm-mScar	SIS+glc	16.4133	3	0.809	0.0428836
attTn7::NoProm-mScar	SIS+glc	16.6658	3	0.701667	0.00321455
attTn7::NoProm-mScar	SIS+glc	16.9183	3	0.756	0.00754983
attTn7::NoProm-mScar	SIS+glc	17.1708	3	0.727333	0.0696156
attTn7::NoProm-mScar	SIS+glc	17.4233	3	0.899667	0.0903346
attTn7::NoProm-mScar	SIS+glc	17.6758	3	0.848	0.117593
attTn7::NoProm-mScar	SIS+glc	17.9283	3	0.874667	0.188245
attTn7::NoProm-mScar	SIS+glc	18.1808	3	0.926333	0.12984
attTn7::NoProm-mScar	SIS+glc	18.4333	3	0.789333	0.0858506
attTn7::NoProm-mScar	SIS+glc	18.6858	3	0.891333	0.199443
attTn7::NoProm-mScar	SIS+glc	18.9383	3	0.900333	0.167375
attTn7::NoProm-mScar	SIS+glc	19.1908	3	0.892667	0.182837
attTn7::NoProm-mScar	SIS+glc	19.4436	3	1.01433	0.015695
attTn7::NoProm-mScar	SIS+glc	19.6961	3	1.08667	0.08903
attTn7::NoProm-mScar	SIS+glc	19.9486	3	0.993	0.171869
attTn7::NoProm-mScar	SIS+glc	20.2011	3	0.87	0.196122
attTn7::NoProm-mScar	SIS+glc	20.4536	3	0.93	0.322349
attTn7::NoProm-mScar	SIS+glc	20.7061	3	0.924	0.246209
attTn7::NoProm-mScar	SIS+glc	20.9586	3	0.918333	0.169665
attTn7::NoProm-mScar	SIS+glc	21.2111	3	0.749333	0.0244199
attTn7::NoProm-mScar	SIS+glc	21.4636	3	0.993	0.198404
attTn7::NoProm-mScar	SIS+glc	21.7161	3	1.07667	0.156129
attTn7::NoProm-mScar	SIS+glc	21.9686	3	1.01633	0.139346
attTn7::NoProm-mScar	SIS+glc	22.2211	3	1.00533	0.217886
attTn7::NoProm-mScar	SIS+glc	22.4736	3	1.14267	0.118001
attTn7::NoProm-mScar	SIS+glc	22.7264	3	1.07433	0.0814637
attTn7::NoProm-mScar	SIS+glc	22.9789	3	1.055	0.210673
attTn7::NoProm-mScar	SIS+glc	23.2314	3	1.066	0.133787
attTn7::NoProm-mScar	SIS+glc	23.4839	3	1.08767	0.131668
attTn7::NoProm-mScar	SIS+glc	23.7364	3	0.868	0.18755
attTn7::NoProm-mScar	SIS+glc	23.9889	3	1.048	0.0815046
attTn7::NoProm-mScar	SIS+glc	24.2414	3	0.978333	0.166872
attTn7::NoProm-mScar	SIS+glc	24.4942	3	1.099	0.0630238
attTn7::NoProm-mScar	SIS+glc	24.7467	3	1.00733	0.100977
attTn7::NoProm-mScar	SIS+glc	24.9992	3	0.868667	0.140344
attTn7::NoProm-mScar	SIS+glc	25.2517	3	0.862	0.200547
attTn7::NoProm-mScar	SIS+glc	25.5042	3	0.886	0.149107
attTn7::NoProm-mScar	SIS+glc	25.7567	3	0.967667	0.215175
attTn7::NoProm-mScar	SIS+glc	26.0092	3	1.087	0.247243
attTn7::NoProm-mScar	SIS+glc	26.2617	3	1.03867	0.165243
attTn7::NoProm-mScar	SIS+glc	26.5142	3	0.917	0.226223
attTn7::NoProm-mScar	SIS+glc	26.7667	3	0.930333	0.227285
attTn7::NoProm-mScar	SIS+glc	27.0192	3	0.947667	0.201207
attTn7::NoProm-mScar	SIS+glc	27.2717	3	1.012	0.205366
attTn7::NoProm-mScar	SIS+glc	27.5242	3	1.00767	0.202964
attTn7::NoProm-mScar	SIS+glc	27.7767	3	1.01333	0.205157
attTn7::NoProm-mScar	SIS+glc	28.0292	3	1.02333	0.208452
attTn7::NoProm-mScar	SIS+glc	28.2817	3	1.01233	0.229653
attTn7::NoProm-mScar	SIS+glc	28.5342	3	1.015	0.249357
attTn7::NoProm-mScar	SIS+glc	28.7867	3	1.05733	0.207052
attTn7::NoProm-mScar	SIS+glc	29.0392	3	1.03667	0.233087
attTn7::NoProm-mScar	SIS+glc	29.2917	3	1.06667	0.222913
attTn7::NoProm-mScar	SIS+glc	29.5442	3	1.05433	0.246784
attTn7::NoProm-mScar	SIS+glc	29.7967	3	1.09233	0.221414
attTn7::NoProm-mScar	SIS+glc	30.0492	3	1.07533	0.276726
attTn7::NoProm-mScar	SIS+glc	30.3017	3	1.14533	0.184175
attTn7::NoProm-mScar	SIS+glc	30.5542	3	1.20567	0.155841
attTn7::NoProm-mScar	SIS+glc	30.8067	3	1.21033	0.15335
attTn7::NoProm-mScar	SIS+glc	31.0594	3	1.21933	0.229805
attTn7::NoProm-mScar	SIS+glc	31.3119	3	1.11533	0.233577
attTn7::NoProm-mScar	SIS+glc	31.5644	3	1.13867	0.200978
attTn7::NoProm-mScar	SIS+glc	31.8169	3	1.206	0.159747
attTn7::NoProm-mScar	SIS+glc	32.0692	3	1.219	0.166154
attTn7::NoProm-mScar	SIS+glc	32.3219	3	1.23467	0.173601
attTn7::NoProm-mScar	SIS+glc	32.5744	3	1.22167	0.180788
attTn7::NoProm-mScar	SIS+glc	32.8269	3	1.188	0.20854
attTn7::NoProm-mScar	SIS+glc	33.0794	3	1.30267	0.12566
attTn7::NoProm-mScar	SIS+glc	33.3319	3	1.30933	0.129554
attTn7::NoProm-mScar	SIS+glc	33.5844	3	1.29067	0.144195
attTn7::NoProm-mScar	SIS+glc	33.8369	3	1.28533	0.180594
attTn7::NoProm-mScar	SIS+glc	34.0894	3	1.31633	0.146193
attTn7::NoProm-mScar	SIS+glc	34.3419	3	1.31733	0.152684
attTn7::NoProm-mScar	SIS+glc	34.5944	3	1.355	0.108503
attTn7::NoProm-mScar	SIS+glc	34.8469	3	1.35767	0.155722
attTn7::NoProm-mScar	SIS+glc	35.0994	3	1.36833	0.130585
attTn7::NoProm-mScar	SIS+glc	35.3519	3	1.38767	0.116796
attTn7::NoProm-mScar	SIS+glc	35.6044	3	1.26733	0.204094
attTn7::NoProm-mScar	SIS+glc	35.8569	3	1.37533	0.107635
attTn7::NoProm-mScar	SIS+glc	36.1094	3	1.40033	0.0829538
attTn7::NoProm-mScar	SIS+glc	36.3619	3	1.41133	0.088636
attTn7::NoProm-mScar	SIS+glc	36.6144	3	1.42167	0.0960278
attTn7::NoProm-mScar	SIS+glc	36.8672	3	1.42767	0.124645
attTn7::NoProm-mScar	SIS+glc	37.1197	3	1.428	0.10437
attTn7::NoProm-mScar	SIS+glc	37.3722	3	1.43333	0.0926625
attTn7::NoProm-mScar	SIS+glc	37.6247	3	1.43033	0.108288
attTn7::NoProm-mScar	SIS+glc	37.8772	3	1.42067	0.0769697
attTn7::NoProm-mScar	SIS+glc	38.1297	3	1.42533	0.0578129
attTn7::NoProm-mScar	SIS+glc	38.3822	3	1.436	0.0571577
attTn7::NoProm-mScar	SIS+glc	38.6347	3	1.44633	0.0719328
attTn7::NoProm-mScar	SIS+glc	38.8872	3	1.46867	0.0674858
attTn7::NoProm-mScar	SIS+glc	39.1397	3	1.47733	0.0786215
attTn7::NoProm-mScar	SIS+glc	39.3922	3	1.44567	0.104223
attTn7::NoProm-mScar	SIS+glc	39.6447	3	1.42967	0.0777775
attTn7::NoProm-mScar	SIS+glc	39.8972	3	1.421	0.105816
attTn7::NoProm-mScar	SIS+glc	40.1497	3	1.44267	0.124484
attTn7::NoProm-mScar	SIS+glc	40.4022	3	1.44267	0.0931146
attTn7::NoProm-mScar	SIS+glc	40.6547	3	1.451	0.0880682
attTn7::NoProm-mScar	SIS+glc	40.9072	3	1.46	0.0816639
attTn7::NoProm-mScar	SIS+glc	41.1597	3	1.46133	0.0865814
attTn7::NoProm-mScar	SIS+glc	41.4122	3	1.47533	0.105633
attTn7::NoProm-mScar	SIS+glc	41.6647	3	1.46267	0.0915769
attTn7::NoProm-mScar	SIS+glc	41.9172	3	1.49367	0.0851724
attTn7::NoProm-mScar	SIS+glc	42.1697	3	1.51767	0.0887938
attTn7::NoProm-mScar	SIS+glc	42.4222	3	1.50467	0.0972077
attTn7::NoProm-mScar	SIS+glc	42.6747	3	1.50967	0.106369
attTn7::NoProm-mScar	SIS+glc	42.9272	3	1.49667	0.0884892
attTn7::NoProm-mScar	SIS+glc	43.1797	3	1.528	0.0790759
attTn7::NoProm-mScar	SIS+glc	43.4322	3	1.51533	0.101648
attTn7::NoProm-mScar	SIS+glc	43.6847	3	1.52933	0.102026
attTn7::NoProm-mScar	SIS+glc	43.9372	3	1.53133	0.102163
attTn7::NoProm-mScar	SIS+glc	44.19	3	1.53667	0.104328
attTn7::NoProm-mScar	SIS+glc	44.4425	3	1.54267	0.107221
attTn7::NoProm-mScar	SIS+glc	44.695	3	1.54433	0.101036
attTn7::NoProm-mScar	SIS+glc	44.9475	3	1.55067	0.105841
attTn7::NoProm-mScar	SIS+glc	45.2	3	1.56933	0.109455
attTn7::NoProm-mScar	SIS+glc	45.4525	3	1.56067	0.0925275
attTn7::NoProm-mScar	SIS+glc	45.705	3	1.56567	0.0957984
attTn7::NoProm-mScar	SIS+glc	45.9575	3	1.58067	0.0895786
attTn7::NoProm-mScar	SIS+glc	46.2103	3	1.583	0.101843
attTn7::NoProm-mScar	SIS+glc	46.4628	3	1.58533	0.0737993
attTn7::NoProm-mScar	SIS+glc	46.715	3	1.576	0.0935788
attTn7::NoProm-mScar	SIS+glc	46.9675	3	1.58867	0.0960069
attTn7::NoProm-mScar	SIS+glc	47.2203	3	1.587	0.0998649
attTn7::NoProm-mScar	SIS+glc	47.4728	3	1.613	0.101484
attTn7::NoProm-mScar	SIS+glc	47.725	3	1.616	0.0892132
attTn7::NoProm-mScar	SIS+glc	47.9775	3	1.60967	0.0958245

## Sheet: S3
Table S3. Summary statistics for R. sphaeroides growth curves (related to Fig. S2).
Strain_Description	Medium	Time_(hrs)	N	Average_OD600	Standard_Deviation
WT	LB	0.25	3	0.000333333	0.00057735
WT	LB	0.500278	3	0.000666667	0.00057735
WT	LB	0.75	3	0.001	0.001
WT	LB	1	3	0.002	0.001
WT	LB	1.25028	3	0.003	0.00264575
WT	LB	1.5	3	0.003	0.00173205
WT	LB	1.75	3	0.00266667	0.00208167
WT	LB	2.00028	3	0.00266667	0.00208167
WT	LB	2.25	3	0.00333333	0.0023094
WT	LB	2.5	3	0.00433333	0.0023094
WT	LB	2.75028	3	0.007	0.0043589
WT	LB	3	3	0.00366667	0.00288675
WT	LB	3.25	3	0.00366667	0.0011547
WT	LB	3.50028	3	0.004	0.00173205
WT	LB	3.75	3	0.004	0.00173205
WT	LB	4	3	0.004	0.00173205
WT	LB	4.25028	3	0.00466667	0.0011547
WT	LB	4.5	3	0.00466667	0.0011547
WT	LB	4.75	3	0.007	0.0034641
WT	LB	5.00028	3	0.00733333	0.00404145
WT	LB	5.25	3	0.008	0.00519615
WT	LB	5.5	3	0.00833333	0.00404145
WT	LB	5.75028	3	0.00866667	0.00288675
WT	LB	6	3	0.00833333	0.0023094
WT	LB	6.25	3	0.009	0.00173205
WT	LB	6.50028	3	0.01	0.00264575
WT	LB	6.75	3	0.00933333	0.0023094
WT	LB	7	3	0.0103333	0.0023094
WT	LB	7.25028	3	0.0126667	0.0046188
WT	LB	7.5	3	0.015	0.00608276
WT	LB	7.75	3	0.0156667	0.0046188
WT	LB	8.00028	3	0.0176667	0.00723418
WT	LB	8.25	3	0.0183333	0.00750555
WT	LB	8.5	3	0.0163333	0.00321455
WT	LB	8.75028	3	0.0173333	0.00321455
WT	LB	9	3	0.019	0.0034641
WT	LB	9.25	3	0.0213333	0.0057735
WT	LB	9.50028	3	0.0246667	0.00723418
WT	LB	9.75	3	0.0223333	0.00404145
WT	LB	10	3	0.0233333	0.00321455
WT	LB	10.2503	3	0.0246667	0.00378594
WT	LB	10.5	3	0.0256667	0.00288675
WT	LB	10.75	3	0.0273333	0.00321455
WT	LB	11.0003	3	0.0313333	0.0057735
WT	LB	11.25	3	0.0326667	0.00635085
WT	LB	11.5	3	0.0346667	0.00550757
WT	LB	11.7503	3	0.037	0.00519615
WT	LB	12	3	0.042	0.00781025
WT	LB	12.25	3	0.042	0.0069282
WT	LB	12.5003	3	0.043	0.0043589
WT	LB	12.75	3	0.0486667	0.00723418
WT	LB	13	3	0.052	0.00781025
WT	LB	13.2503	3	0.0506667	0.00472582
WT	LB	13.5	3	0.0543333	0.00585947
WT	LB	13.75	3	0.0573333	0.00585947
WT	LB	14.0003	3	0.0623333	0.00665833
WT	LB	14.25	3	0.0633333	0.00585947
WT	LB	14.5	3	0.0666667	0.00550757
WT	LB	14.7503	3	0.075	0.00781025
WT	LB	15	3	0.0736667	0.0064291
WT	LB	15.25	3	0.078	0.0072111
WT	LB	15.5003	3	0.0816667	0.00763763
WT	LB	15.75	3	0.0816667	0.00602771
WT	LB	16	3	0.0863333	0.00750555
WT	LB	16.2503	3	0.0916667	0.00907377
WT	LB	16.5	3	0.094	0.008544
WT	LB	16.75	3	0.0946667	0.0070946
WT	LB	17.0003	3	0.0953333	0.00763763
WT	LB	17.25	3	0.100333	0.00960902
WT	LB	17.5	3	0.100667	0.00873689
WT	LB	17.7503	3	0.102667	0.00873689
WT	LB	18	3	0.107	0.011
WT	LB	18.25	3	0.106667	0.00950438
WT	LB	18.5003	3	0.107333	0.0085049
WT	LB	18.75	3	0.109667	0.00950438
WT	LB	19	3	0.112	0.011
WT	LB	19.2503	3	0.115333	0.0115036
WT	LB	19.5	3	0.115333	0.0110151
WT	LB	19.75	3	0.115	0.0115326
WT	LB	20.0003	3	0.118667	0.0135031
WT	LB	20.25	3	0.119	0.013
WT	LB	20.5	3	0.119667	0.0126623
WT	LB	20.7503	3	0.124333	0.0150111
WT	LB	21	3	0.125333	0.0132035
WT	LB	21.25	3	0.125333	0.0122202
WT	LB	21.5003	3	0.128667	0.0136504
WT	LB	21.75	3	0.13	0.0137477
WT	LB	22	3	0.130667	0.0133167
WT	LB	22.2503	3	0.131667	0.0133167
WT	LB	22.5	3	0.134667	0.0142945
WT	LB	22.75	3	0.136	0.0150997
WT	LB	23.0003	3	0.14	0.0150997
WT	LB	23.25	3	0.140333	0.0155671
WT	LB	23.5	3	0.141333	0.0170098
WT	LB	23.7503	3	0.141	0.0175214
WT	LB	24	3	0.142333	0.0185562
WT	LB	24.25	3	0.144	0.0160935
WT	LB	24.5003	3	0.144667	0.0176163
WT	LB	24.75	3	0.147333	0.0181475
WT	LB	25	3	0.148667	0.0176163
WT	LB	25.2503	3	0.150333	0.0171561
WT	LB	25.5	3	0.150333	0.0161658
WT	LB	25.75	3	0.152	0.0157162
WT	LB	26.0003	3	0.154333	0.0171561
WT	LB	26.25	3	0.156	0.0157162
WT	LB	26.5	3	0.156333	0.0158219
WT	LB	26.7503	3	0.159667	0.0142945
WT	LB	27	3	0.161667	0.0156312
WT	LB	27.25	3	0.16	0.0157162
WT	LB	27.5003	3	0.161667	0.0152753
WT	LB	27.75	3	0.163	0.0147309
WT	LB	28	3	0.162667	0.0133167
WT	LB	28.2503	3	0.16	0.0117898
WT	LB	28.5	3	0.163	0.0121244
WT	LB	28.75	3	0.166	0.0137477
WT	LB	29.0003	3	0.166	0.0127671
WT	LB	29.25	3	0.167	0.0131149
WT	LB	29.5	3	0.167333	0.0122202
WT	LB	29.7503	3	0.166333	0.0112398
WT	LB	30	3	0.167667	0.0130512
WT	LB	30.25	3	0.169	0.0131149
WT	LB	30.5003	3	0.169667	0.0116762
WT	LB	30.75	3	0.168667	0.0120554
WT	LB	31	3	0.170667	0.0130512
WT	LB	31.2503	3	0.169333	0.0125831
WT	LB	31.5	3	0.171667	0.0130512
WT	LB	31.75	3	0.174	0.015
WT	LB	32.0003	3	0.174667	0.0160104
WT	LB	32.25	3	0.175	0.0165227
WT	LB	32.5	3	0.175	0.0155242
WT	LB	32.7503	3	0.175	0.0165227
WT	LB	33	3	0.177667	0.0181475
WT	LB	33.25	3	0.179333	0.018037
WT	LB	33.5003	3	0.180333	0.018037
WT	LB	33.75	3	0.18	0.0175214
WT	LB	34	3	0.183	0.0195192
WT	LB	34.2503	3	0.183667	0.0185562
WT	LB	34.5	3	0.183	0.018
WT	LB	34.75	3	0.184333	0.0175024
WT	LB	35.0003	3	0.186	0.019
WT	LB	35.25	3	0.187667	0.0185023
WT	LB	35.5	3	0.185667	0.018037
WT	LB	35.7503	3	0.187	0.0165227
WT	LB	36	3	0.189333	0.0175594
WT	LB	36.25	3	0.191	0.0185203
WT	LB	36.5003	3	0.191333	0.0180093
WT	LB	36.75	3	0.193333	0.0175594
WT	LB	37	3	0.193333	0.0175594
WT	LB	37.2503	3	0.197	0.0190788
WT	LB	37.5	3	0.196333	0.0185562
WT	LB	37.75	3	0.2	0.0190788
WT	LB	38.0003	3	0.198333	0.0171561
WT	LB	38.25	3	0.203	0.0190788
WT	LB	38.5	3	0.202	0.0180831
WT	LB	38.7503	3	0.203	0.0190788
WT	LB	39	3	0.204667	0.0175024
WT	LB	39.25	3	0.205667	0.0176163
WT	LB	39.5003	3	0.207333	0.0175594
WT	LB	39.75	3	0.209667	0.0200083
WT	LB	40	3	0.211333	0.0185023
WT	LB	40.2503	3	0.209	0.018
WT	LB	40.5	3	0.211333	0.0170392
WT	LB	40.75	3	0.212667	0.0175594
WT	LB	41.0003	3	0.218667	0.0181475
WT	LB	41.25	3	0.217333	0.01861
WT	LB	41.5	3	0.217667	0.0171561
WT	LB	41.7503	3	0.218667	0.0177858
WT	LB	42	3	0.219667	0.0168028
WT	LB	42.25	3	0.219667	0.0158219
WT	LB	42.5003	3	0.220333	0.0152753
WT	LB	42.75	3	0.224	0.0163707
WT	LB	43	3	0.225	0.0157162
WT	LB	43.2503	3	0.225	0.0147309
WT	LB	43.5	3	0.223667	0.0135769
WT	LB	43.75	3	0.228	0.0147309
WT	LB	44.0003	3	0.229	0.0127671
WT	LB	44.25	3	0.226333	0.0110604
WT	LB	44.5	3	0.229333	0.0126623
WT	LB	44.7503	3	0.229	0.0115326
WT	LB	45	3	0.229667	0.0112398
WT	LB	45.25	3	0.227333	0.0111505
WT	LB	45.5003	3	0.230667	0.0112398
WT	LB	45.75	3	0.231	0.010583
WT	LB	46	3	0.231	0.0115326
WT	LB	46.2503	3	0.233	0.0113578
WT	LB	46.5	3	0.233667	0.0109697
WT	LB	46.75	3	0.234333	0.0111505
WT	LB	47.0003	3	0.232	0.0113578
WT	LB	47.25	3	0.232667	0.0100167
WT	LB	47.5	3	0.231	0.00888819
WT	LB	47.7503	3	0.233333	0.0113725
WT	LB	48	3	0.233667	0.0112398
WT	LB	48.25	3	0.235333	0.0113725
WT	LB	48.5003	3	0.233	0.0101489
WT	LB	48.75	3	0.233667	0.0105987
WT	LB	49	3	0.235333	0.0116762
WT	LB	49.2503	3	0.236333	0.0110604
WT	LB	49.5	3	0.236667	0.0115902
WT	LB	49.75	3	0.238	0.0131149
WT	LB	50.0003	3	0.235	0.01253
WT	LB	50.25	3	0.237333	0.0136504
WT	LB	50.5	3	0.237	0.0131149
WT	LB	50.7503	3	0.238333	0.0126623
WT	LB	51	3	0.236	0.0121244
WT	LB	51.25	3	0.236333	0.0116762
WT	LB	51.5003	3	0.235667	0.0115902
WT	LB	51.75	3	0.238333	0.0123423
WT	LB	52	3	0.239667	0.012897
WT	LB	52.2503	3	0.239667	0.012897
WT	LB	52.5	3	0.244333	0.0123423
WT	LB	52.75	3	0.239333	0.0113725
WT	LB	53.0003	3	0.239333	0.0120968
WT	LB	53.25	3	0.242333	0.0120968
WT	LB	53.5	3	0.241333	0.0120968
WT	LB	53.7503	3	0.242667	0.0126623
WT	LB	54	3	0.242	0.0115326
WT	LB	54.25	3	0.243333	0.0130512
WT	LB	54.5003	3	0.246333	0.0145717
WT	LB	54.75	3	0.247333	0.0137961
WT	LB	55	3	0.246	0.0132288
WT	LB	55.2503	3	0.246667	0.0136137
WT	LB	55.5	3	0.249333	0.0145717
WT	LB	55.75	3	0.246667	0.0141539
WT	LB	56.0003	3	0.247667	0.0143643
WT	LB	56.25	3	0.247333	0.0145717
WT	LB	56.5	3	0.25	0.0157162
WT	LB	56.7503	3	0.250333	0.0155027
WT	LB	57	3	0.251667	0.0165025
WT	LB	57.25	3	0.251333	0.0149778
WT	LB	57.5003	3	0.252333	0.0159478
WT	LB	57.75	3	0.254667	0.0174738
WT	LB	58	3	0.256333	0.0178979
WT	LB	58.2503	3	0.255	0.0157162
WT	LB	58.5	3	0.256333	0.0172434
WT	LB	58.75	3	0.256333	0.0162583
WT	LB	59.0003	3	0.256	0.0167033
WT	LB	59.25	3	0.256667	0.0177858
WT	LB	59.5	3	0.258333	0.0188768
WT	SIS	0.25	3	0.001	0.001
WT	SIS	0.500278	3	0.00133333	0.0011547
WT	SIS	0.75	3	0.00233333	0.0011547
WT	SIS	1	3	0.00333333	0.0011547
WT	SIS	1.25028	3	0.00533333	0.0011547
WT	SIS	1.5	3	0.00633333	0.00057735
WT	SIS	1.75	3	0.00666667	0.00057735
WT	SIS	2.00028	3	0.00866667	0.00057735
WT	SIS	2.25	3	0.00866667	0.00057735
WT	SIS	2.5	3	0.00966667	0.00057735
WT	SIS	2.75028	3	0.011	0.001
WT	SIS	3	3	0.0123333	0.00152753
WT	SIS	3.25	3	0.0123333	0.00152753
WT	SIS	3.50028	3	0.0136667	0.00208167
WT	SIS	3.75	3	0.0146667	0.00208167
WT	SIS	4	3	0.0166667	0.00208167
WT	SIS	4.25028	3	0.0176667	0.00208167
WT	SIS	4.5	3	0.018	0.00173205
WT	SIS	4.75	3	0.0193333	0.0023094
WT	SIS	5.00028	3	0.0196667	0.00208167
WT	SIS	5.25	3	0.021	0.00264575
WT	SIS	5.5	3	0.0233333	0.00321455
WT	SIS	5.75028	3	0.0246667	0.00378594
WT	SIS	6	3	0.0253333	0.00321455
WT	SIS	6.25	3	0.0266667	0.00378594
WT	SIS	6.50028	3	0.029	0.0043589
WT	SIS	6.75	3	0.03	0.0043589
WT	SIS	7	3	0.032	0.0043589
WT	SIS	7.25028	3	0.033	0.0052915
WT	SIS	7.5	3	0.0346667	0.00550757
WT	SIS	7.75	3	0.0373333	0.00585947
WT	SIS	8.00028	3	0.0396667	0.0064291
WT	SIS	8.25	3	0.0406667	0.0064291
WT	SIS	8.5	3	0.0433333	0.00680686
WT	SIS	8.75028	3	0.045	0.0072111
WT	SIS	9	3	0.0476667	0.00763763
WT	SIS	9.25	3	0.0493333	0.0080829
WT	SIS	9.50028	3	0.05	0.00754983
WT	SIS	9.75	3	0.052	0.007
WT	SIS	10	3	0.053	0.00754983
WT	SIS	10.2503	3	0.055	0.0072111
WT	SIS	10.5	3	0.056	0.00793725
WT	SIS	10.75	3	0.0586667	0.0083865
WT	SIS	11.0003	3	0.0596667	0.0092376
WT	SIS	11.25	3	0.0613333	0.00896289
WT	SIS	11.5	3	0.063	0.00953939
WT	SIS	11.7503	3	0.064	0.00953939
WT	SIS	12	3	0.067	0.00953939
WT	SIS	12.25	3	0.068	0.0112694
WT	SIS	12.5003	3	0.0696667	0.0110151
WT	SIS	12.75	3	0.0713333	0.0119304
WT	SIS	13	3	0.072	0.0122882
WT	SIS	13.2503	3	0.074	0.0132288
WT	SIS	13.5	3	0.077	0.014
WT	SIS	13.75	3	0.079	0.0147309
WT	SIS	14.0003	3	0.0816667	0.0162891
WT	SIS	14.25	3	0.0833333	0.0162583
WT	SIS	14.5	3	0.0856667	0.0166533
WT	SIS	14.7503	3	0.0876667	0.0164418
WT	SIS	15	3	0.09	0.0168226
WT	SIS	15.25	3	0.0913333	0.0162583
WT	SIS	15.5003	3	0.0933333	0.0162583
WT	SIS	15.75	3	0.094	0.0157162
WT	SIS	16	3	0.096	0.0158745
WT	SIS	16.2503	3	0.0963333	0.0151438
WT	SIS	16.5	3	0.098	0.0149332
WT	SIS	16.75	3	0.101333	0.0151438
WT	SIS	17.0003	3	0.102	0.0151327
WT	SIS	17.25	3	0.104333	0.0151438
WT	SIS	17.5	3	0.104667	0.0155027
WT	SIS	17.7503	3	0.108333	0.015308
WT	SIS	18	3	0.109667	0.0147422
WT	SIS	18.25	3	0.112667	0.0155027
WT	SIS	18.5003	3	0.114	0.0141774
WT	SIS	18.75	3	0.116333	0.0136137
WT	SIS	19	3	0.117667	0.0130512
WT	SIS	19.2503	3	0.120333	0.0138684
WT	SIS	19.5	3	0.122667	0.0142945
WT	SIS	19.75	3	0.123667	0.0146401
WT	SIS	20.0003	3	0.125333	0.0145717
WT	SIS	20.25	3	0.128	0.0150997
WT	SIS	20.5	3	0.131333	0.0151767
WT	SIS	20.7503	3	0.133667	0.0166233
WT	SIS	21	3	0.137667	0.0172434
WT	SIS	21.25	3	0.139667	0.0172434
WT	SIS	21.5003	3	0.140333	0.0174738
WT	SIS	21.75	3	0.142333	0.0174738
WT	SIS	22	3	0.144333	0.0184481
WT	SIS	22.2503	3	0.146333	0.0184481
WT	SIS	22.5	3	0.148667	0.0170392
WT	SIS	22.75	3	0.149667	0.0196044
WT	SIS	23.0003	3	0.155333	0.020502
WT	SIS	23.25	3	0.154667	0.0205994
WT	SIS	23.5	3	0.154333	0.0215019
WT	SIS	23.7503	3	0.156333	0.0210079
WT	SIS	24	3	0.157667	0.0215019
WT	SIS	24.25	3	0.162667	0.0215948
WT	SIS	24.5003	3	0.161667	0.020502
WT	SIS	24.75	3	0.165667	0.0215019
WT	SIS	25	3	0.166667	0.0210079
WT	SIS	25.2503	3	0.166667	0.0215484
WT	SIS	25.5	3	0.168	0.0200749
WT	SIS	25.75	3	0.169	0.0210713
WT	SIS	26.0003	3	0.171	0.020664
WT	SIS	26.25	3	0.175	0.0215174
WT	SIS	26.5	3	0.176	0.0205183
WT	SIS	26.7503	3	0.178	0.0195192
WT	SIS	27	3	0.178333	0.0195021
WT	SIS	27.25	3	0.181667	0.020502
WT	SIS	27.5003	3	0.182667	0.0200333
WT	SIS	27.75	3	0.185	0.0210713
WT	SIS	28	3	0.186667	0.0215948
WT	SIS	28.2503	3	0.187333	0.0221209
WT	SIS	28.5	3	0.190667	0.0220303
WT	SIS	28.75	3	0.193667	0.0230072
WT	SIS	29.0003	3	0.196	0.024
WT	SIS	29.25	3	0.193667	0.0225462
WT	SIS	29.5	3	0.195333	0.0225019
WT	SIS	29.7503	3	0.198	0.022
WT	SIS	30	3	0.198333	0.0215019
WT	SIS	30.25	3	0.199333	0.0200083
WT	SIS	30.5003	3	0.201333	0.020502
WT	SIS	30.75	3	0.203	0.0200749
WT	SIS	31	3	0.206333	0.0220303
WT	SIS	31.2503	3	0.206667	0.0235443
WT	SIS	31.5	3	0.207333	0.023029
WT	SIS	31.75	3	0.209333	0.0235018
WT	SIS	32.0003	3	0.209333	0.0230072
WT	SIS	32.25	3	0.210333	0.0230072
WT	SIS	32.5	3	0.210667	0.0235018
WT	SIS	32.7503	3	0.214	0.023516
WT	SIS	33	3	0.215333	0.0245017
WT	SIS	33.25	3	0.216333	0.0240278
WT	SIS	33.5003	3	0.218333	0.0235018
WT	SIS	33.75	3	0.217667	0.0235443
WT	SIS	34	3	0.219667	0.0230072
WT	SIS	34.2503	3	0.221667	0.0235443
WT	SIS	34.5	3	0.226	0.023516
WT	SIS	34.75	3	0.227333	0.0235018
WT	SIS	35.0003	3	0.226667	0.0235018
WT	SIS	35.25	3	0.226	0.023516
WT	SIS	35.5	3	0.229	0.023516
WT	SIS	35.7503	3	0.230667	0.0235018
WT	SIS	36	3	0.231333	0.0235018
WT	SIS	36.25	3	0.235667	0.0250267
WT	SIS	36.5003	3	0.237333	0.0245017
WT	SIS	36.75	3	0.238333	0.0241109
WT	SIS	37	3	0.238	0.0252389
WT	SIS	37.2503	3	0.24	0.0248797
WT	SIS	37.5	3	0.241667	0.0244404
WT	SIS	37.75	3	0.243	0.0255343
WT	SIS	38.0003	3	0.244333	0.0249867
WT	SIS	38.25	3	0.245	0.0252389
WT	SIS	38.5	3	0.246667	0.0248261
WT	SIS	38.7503	3	0.247667	0.0251064
WT	SIS	39	3	0.248667	0.0251064
WT	SIS	39.25	3	0.25	0.0245561
WT	SIS	39.5003	3	0.252	0.0245561
WT	SIS	39.75	3	0.253667	0.0251064
WT	SIS	40	3	0.253	0.0235797
WT	SIS	40.2503	3	0.255333	0.0237136
WT	SIS	40.5	3	0.257333	0.022745
WT	SIS	40.75	3	0.26	0.0238118
WT	SIS	41.0003	3	0.262	0.0245764
WT	SIS	41.25	3	0.263	0.0236432
WT	SIS	41.5	3	0.266	0.0236432
WT	SIS	41.7503	3	0.265333	0.0238607
WT	SIS	42	3	0.266333	0.0237557
WT	SIS	42.25	3	0.267	0.0227156
WT	SIS	42.5003	3	0.272	0.023516
WT	SIS	42.75	3	0.271333	0.0230723
WT	SIS	43	3	0.273333	0.022942
WT	SIS	43.2503	3	0.274	0.0226053
WT	SIS	43.5	3	0.276333	0.0237557
WT	SIS	43.75	3	0.276333	0.0237557
WT	SIS	44.0003	3	0.276667	0.0240069
WT	SIS	44.25	3	0.277667	0.0240069
WT	SIS	44.5	3	0.278667	0.0231157
WT	SIS	44.7503	3	0.281	0.0234307
WT	SIS	45	3	0.283333	0.0236925
WT	SIS	45.25	3	0.284667	0.0239653
WT	SIS	45.5003	3	0.283667	0.0248462
WT	SIS	45.75	3	0.285	0.0242693
WT	SIS	46	3	0.285333	0.0245832
WT	SIS	46.2503	3	0.285667	0.0242143
WT	SIS	46.5	3	0.286	0.0244336
WT	SIS	46.75	3	0.286	0.0238118
WT	SIS	47.0003	3	0.29	0.0236432
WT	SIS	47.25	3	0.290333	0.0225019
WT	SIS	47.5	3	0.291	0.0238118
WT	SIS	47.7503	3	0.291	0.0245764
WT	SIS	48	3	0.293667	0.0242143
WT	SIS	48.25	3	0.296	0.0244336
WT	SIS	48.5003	3	0.296333	0.0246644
WT	SIS	48.75	3	0.298	0.0251595
WT	SIS	49	3	0.299667	0.025697
WT	SIS	49.2503	3	0.3	0.0242693
WT	SIS	49.5	3	0.301333	0.0245425
WT	SIS	49.75	3	0.303	0.0242693
WT	SIS	50.0003	3	0.303333	0.0236925
WT	SIS	50.25	3	0.307333	0.0245425
WT	SIS	50.5	3	0.305	0.0234307
WT	SIS	50.7503	3	0.306667	0.0222785
WT	SIS	51	3	0.309	0.0219317
WT	SIS	51.25	3	0.306	0.021166
WT	SIS	51.5003	3	0.307667	0.0207926
WT	SIS	51.75	3	0.308	0.0204206
WT	SIS	52	3	0.308333	0.0205994
WT	SIS	52.2503	3	0.311	0.021166
WT	SIS	52.5	3	0.311	0.021
WT	SIS	52.75	3	0.314333	0.0212211
WT	SIS	53.0003	3	0.315333	0.021362
WT	SIS	53.25	3	0.315	0.021
WT	SIS	53.5	3	0.315333	0.0212211
WT	SIS	53.7503	3	0.317	0.0208806
WT	SIS	54	3	0.317667	0.0206478
WT	SIS	54.25	3	0.317667	0.0206478
WT	SIS	54.5003	3	0.32	0.0200749
WT	SIS	54.75	3	0.320667	0.0189297
WT	SIS	55	3	0.320333	0.0196554
WT	SIS	55.2503	3	0.319333	0.0191398
WT	SIS	55.5	3	0.319333	0.0174738
WT	SIS	55.75	3	0.32	0.0160935
WT	SIS	56.0003	3	0.319667	0.0175024
WT	SIS	56.25	3	0.318667	0.0180093
WT	SIS	56.5	3	0.319	0.0180831
WT	SIS	56.7503	3	0.318	0.0176918
WT	SIS	57	3	0.319333	0.0178979
WT	SIS	57.25	3	0.321667	0.0172143
WT	SIS	57.5003	3	0.320667	0.0174738
WT	SIS	57.75	3	0.321	0.0180278
WT	SIS	58	3	0.32	0.018735
WT	SIS	58.2503	3	0.321333	0.0185831
WT	SIS	58.5	3	0.321333	0.0178979
WT	SIS	58.75	3	0.322667	0.0181751
WT	SIS	59.0003	3	0.324333	0.0185831
WT	SIS	59.25	3	0.324667	0.0181751
WT	SIS	59.5	3	0.325667	0.0181751
attTn7::NoProm-mScar	LB	0.25	3	0.000666667	0.00057735
attTn7::NoProm-mScar	LB	0.500278	3	0.001	0.001
attTn7::NoProm-mScar	LB	0.75	3	0.001	0.001
attTn7::NoProm-mScar	LB	1	3	0.00166667	0.00057735
attTn7::NoProm-mScar	LB	1.25028	3	0.002	0.001
attTn7::NoProm-mScar	LB	1.5	3	0.002	0.001
attTn7::NoProm-mScar	LB	1.75	3	0.002	0.001
attTn7::NoProm-mScar	LB	2.00028	3	0.00166667	0.00057735
attTn7::NoProm-mScar	LB	2.25	3	0.00266667	0.00057735
attTn7::NoProm-mScar	LB	2.5	3	0.00333333	0.0011547
attTn7::NoProm-mScar	LB	2.75028	3	0.00333333	0.0011547
attTn7::NoProm-mScar	LB	3	3	0.00333333	0.00057735
attTn7::NoProm-mScar	LB	3.25	3	0.003	0.001
attTn7::NoProm-mScar	LB	3.50028	3	0.004	0.001
attTn7::NoProm-mScar	LB	3.75	3	0.004	0.001
attTn7::NoProm-mScar	LB	4	3	0.004	0.001
attTn7::NoProm-mScar	LB	4.25028	3	0.005	0.001
attTn7::NoProm-mScar	LB	4.5	3	0.005	0.001
attTn7::NoProm-mScar	LB	4.75	3	0.006	0.001
attTn7::NoProm-mScar	LB	5.00028	3	0.00633333	0.0011547
attTn7::NoProm-mScar	LB	5.25	3	0.007	0.001
attTn7::NoProm-mScar	LB	5.5	3	0.00733333	0.0011547
attTn7::NoProm-mScar	LB	5.75028	3	0.008	0.001
attTn7::NoProm-mScar	LB	6	3	0.00866667	0.00152753
attTn7::NoProm-mScar	LB	6.25	3	0.00933333	0.0011547
attTn7::NoProm-mScar	LB	6.50028	3	0.01	0.001
attTn7::NoProm-mScar	LB	6.75	3	0.0106667	0.00152753
attTn7::NoProm-mScar	LB	7	3	0.0116667	0.00152753
attTn7::NoProm-mScar	LB	7.25028	3	0.0133333	0.00152753
attTn7::NoProm-mScar	LB	7.5	3	0.0146667	0.00152753
attTn7::NoProm-mScar	LB	7.75	3	0.015	0.002
attTn7::NoProm-mScar	LB	8.00028	3	0.0166667	0.00251661
attTn7::NoProm-mScar	LB	8.25	3	0.018	0.002
attTn7::NoProm-mScar	LB	8.5	3	0.019	0.002
attTn7::NoProm-mScar	LB	8.75028	3	0.02	0.003
attTn7::NoProm-mScar	LB	9	3	0.022	0.003
attTn7::NoProm-mScar	LB	9.25	3	0.024	0.003
attTn7::NoProm-mScar	LB	9.50028	3	0.026	0.004
attTn7::NoProm-mScar	LB	9.75	3	0.0266667	0.00404145
attTn7::NoProm-mScar	LB	10	3	0.0286667	0.00404145
attTn7::NoProm-mScar	LB	10.2503	3	0.031	0.00458258
attTn7::NoProm-mScar	LB	10.5	3	0.0323333	0.0051316
attTn7::NoProm-mScar	LB	10.75	3	0.0343333	0.0051316
attTn7::NoProm-mScar	LB	11.0003	3	0.0366667	0.00503322
attTn7::NoProm-mScar	LB	11.25	3	0.0396667	0.00568624
attTn7::NoProm-mScar	LB	11.5	3	0.0423333	0.0061101
attTn7::NoProm-mScar	LB	11.7503	3	0.0443333	0.00550757
attTn7::NoProm-mScar	LB	12	3	0.0473333	0.00450925
attTn7::NoProm-mScar	LB	12.25	3	0.0496667	0.00503322
attTn7::NoProm-mScar	LB	12.5003	3	0.0523333	0.0051316
attTn7::NoProm-mScar	LB	12.75	3	0.0553333	0.00450925
attTn7::NoProm-mScar	LB	13	3	0.0576667	0.00404145
attTn7::NoProm-mScar	LB	13.2503	3	0.0593333	0.00416333
attTn7::NoProm-mScar	LB	13.5	3	0.0626667	0.00568624
attTn7::NoProm-mScar	LB	13.75	3	0.064	0.0052915
attTn7::NoProm-mScar	LB	14.0003	3	0.067	0.0052915
attTn7::NoProm-mScar	LB	14.25	3	0.0676667	0.00472582
attTn7::NoProm-mScar	LB	14.5	3	0.07	0.0052915
attTn7::NoProm-mScar	LB	14.7503	3	0.075	0.00655744
attTn7::NoProm-mScar	LB	15	3	0.073	0.00608276
attTn7::NoProm-mScar	LB	15.25	3	0.0753333	0.00665833
attTn7::NoProm-mScar	LB	15.5003	3	0.0773333	0.00680686
attTn7::NoProm-mScar	LB	15.75	3	0.0766667	0.00723418
attTn7::NoProm-mScar	LB	16	3	0.08	0.007
attTn7::NoProm-mScar	LB	16.2503	3	0.0803333	0.00757188
attTn7::NoProm-mScar	LB	16.5	3	0.0826667	0.00737111
attTn7::NoProm-mScar	LB	16.75	3	0.086	0.00781025
attTn7::NoProm-mScar	LB	17.0003	3	0.0856667	0.0080829
attTn7::NoProm-mScar	LB	17.25	3	0.09	0.00793725
attTn7::NoProm-mScar	LB	17.5	3	0.09	0.0087178
attTn7::NoProm-mScar	LB	17.7503	3	0.0913333	0.0083865
attTn7::NoProm-mScar	LB	18	3	0.0936667	0.00907377
attTn7::NoProm-mScar	LB	18.25	3	0.0943333	0.0083865
attTn7::NoProm-mScar	LB	18.5003	3	0.0953333	0.0083865
attTn7::NoProm-mScar	LB	18.75	3	0.0996667	0.00896289
attTn7::NoProm-mScar	LB	19	3	0.101333	0.0085049
attTn7::NoProm-mScar	LB	19.2503	3	0.104	0.00608276
attTn7::NoProm-mScar	LB	19.5	3	0.105333	0.00757188
attTn7::NoProm-mScar	LB	19.75	3	0.105333	0.0083865
attTn7::NoProm-mScar	LB	20.0003	3	0.108333	0.00776745
attTn7::NoProm-mScar	LB	20.25	3	0.110667	0.00737111
attTn7::NoProm-mScar	LB	20.5	3	0.112	0.00793725
attTn7::NoProm-mScar	LB	20.7503	3	0.115667	0.00763763
attTn7::NoProm-mScar	LB	21	3	0.115333	0.00873689
attTn7::NoProm-mScar	LB	21.25	3	0.117667	0.00907377
attTn7::NoProm-mScar	LB	21.5003	3	0.121	0.00888819
attTn7::NoProm-mScar	LB	21.75	3	0.121	0.00888819
attTn7::NoProm-mScar	LB	22	3	0.121333	0.00929157
attTn7::NoProm-mScar	LB	22.2503	3	0.121667	0.00986577
attTn7::NoProm-mScar	LB	22.5	3	0.124333	0.010116
attTn7::NoProm-mScar	LB	22.75	3	0.126333	0.010116
attTn7::NoProm-mScar	LB	23.0003	3	0.128333	0.0110151
attTn7::NoProm-mScar	LB	23.25	3	0.131	0.010583
attTn7::NoProm-mScar	LB	23.5	3	0.133667	0.00981495
attTn7::NoProm-mScar	LB	23.7503	3	0.135	0.010583
attTn7::NoProm-mScar	LB	24	3	0.136333	0.0110151
attTn7::NoProm-mScar	LB	24.25	3	0.135667	0.0107858
attTn7::NoProm-mScar	LB	24.5003	3	0.137	0.0122882
attTn7::NoProm-mScar	LB	24.75	3	0.139	0.0122882
attTn7::NoProm-mScar	LB	25	3	0.141667	0.0115902
attTn7::NoProm-mScar	LB	25.2503	3	0.142667	0.0125033
attTn7::NoProm-mScar	LB	25.5	3	0.143	0.0130767
attTn7::NoProm-mScar	LB	25.75	3	0.144667	0.0133167
attTn7::NoProm-mScar	LB	26.0003	3	0.146667	0.0124231
attTn7::NoProm-mScar	LB	26.25	3	0.148667	0.0141539
attTn7::NoProm-mScar	LB	26.5	3	0.148667	0.0141539
attTn7::NoProm-mScar	LB	26.7503	3	0.15	0.0138924
attTn7::NoProm-mScar	LB	27	3	0.156	0.014
attTn7::NoProm-mScar	LB	27.25	3	0.155	0.014
attTn7::NoProm-mScar	LB	27.5003	3	0.156667	0.0142244
attTn7::NoProm-mScar	LB	27.75	3	0.158	0.0130767
attTn7::NoProm-mScar	LB	28	3	0.158667	0.0134288
attTn7::NoProm-mScar	LB	28.2503	3	0.157333	0.0137961
attTn7::NoProm-mScar	LB	28.5	3	0.161	0.014
attTn7::NoProm-mScar	LB	28.75	3	0.164667	0.0141539
attTn7::NoProm-mScar	LB	29.0003	3	0.165333	0.0144684
attTn7::NoProm-mScar	LB	29.25	3	0.168333	0.0136504
attTn7::NoProm-mScar	LB	29.5	3	0.167	0.0147309
attTn7::NoProm-mScar	LB	29.7503	3	0.167333	0.015308
attTn7::NoProm-mScar	LB	30	3	0.170667	0.0151438
attTn7::NoProm-mScar	LB	30.25	3	0.171667	0.0151438
attTn7::NoProm-mScar	LB	30.5003	3	0.172	0.0156205
attTn7::NoProm-mScar	LB	30.75	3	0.172333	0.0155027
attTn7::NoProm-mScar	LB	31	3	0.174667	0.015308
attTn7::NoProm-mScar	LB	31.2503	3	0.174667	0.0160728
attTn7::NoProm-mScar	LB	31.5	3	0.177	0.0158745
attTn7::NoProm-mScar	LB	31.75	3	0.180667	0.0165025
attTn7::NoProm-mScar	LB	32.0003	3	0.180667	0.0158219
attTn7::NoProm-mScar	LB	32.25	3	0.181333	0.015695
attTn7::NoProm-mScar	LB	32.5	3	0.181667	0.0162583
attTn7::NoProm-mScar	LB	32.7503	3	0.181667	0.0158219
attTn7::NoProm-mScar	LB	33	3	0.183667	0.0165025
attTn7::NoProm-mScar	LB	33.25	3	0.185667	0.0155349
attTn7::NoProm-mScar	LB	33.5003	3	0.185333	0.0159478
attTn7::NoProm-mScar	LB	33.75	3	0.185333	0.015695
attTn7::NoProm-mScar	LB	34	3	0.188333	0.0149778
attTn7::NoProm-mScar	LB	34.2503	3	0.19	0.0151327
attTn7::NoProm-mScar	LB	34.5	3	0.189333	0.0155027
attTn7::NoProm-mScar	LB	34.75	3	0.191333	0.0164418
attTn7::NoProm-mScar	LB	35.0003	3	0.194667	0.0165025
attTn7::NoProm-mScar	LB	35.25	3	0.194333	0.0169214
attTn7::NoProm-mScar	LB	35.5	3	0.194	0.0160935
attTn7::NoProm-mScar	LB	35.7503	3	0.196	0.0168226
attTn7::NoProm-mScar	LB	36	3	0.198667	0.0165025
attTn7::NoProm-mScar	LB	36.25	3	0.200667	0.0174738
attTn7::NoProm-mScar	LB	36.5003	3	0.200667	0.0174738
attTn7::NoProm-mScar	LB	36.75	3	0.202	0.0183303
attTn7::NoProm-mScar	LB	37	3	0.203667	0.0184481
attTn7::NoProm-mScar	LB	37.2503	3	0.207	0.0183303
attTn7::NoProm-mScar	LB	37.5	3	0.205	0.0186815
attTn7::NoProm-mScar	LB	37.75	3	0.208333	0.0208407
attTn7::NoProm-mScar	LB	38.0003	3	0.208	0.019975
attTn7::NoProm-mScar	LB	38.25	3	0.211	0.019975
attTn7::NoProm-mScar	LB	38.5	3	0.211	0.019975
attTn7::NoProm-mScar	LB	38.7503	3	0.212667	0.0198578
attTn7::NoProm-mScar	LB	39	3	0.213333	0.0200333
attTn7::NoProm-mScar	LB	39.25	3	0.214667	0.0189033
attTn7::NoProm-mScar	LB	39.5003	3	0.216667	0.0198578
attTn7::NoProm-mScar	LB	39.75	3	0.219333	0.0202567
attTn7::NoProm-mScar	LB	40	3	0.22	0.0194679
attTn7::NoProm-mScar	LB	40.2503	3	0.219	0.0192873
attTn7::NoProm-mScar	LB	40.5	3	0.220333	0.0198578
attTn7::NoProm-mScar	LB	40.75	3	0.221	0.0202237
attTn7::NoProm-mScar	LB	41.0003	3	0.226333	0.0207926
attTn7::NoProm-mScar	LB	41.25	3	0.225333	0.0198578
attTn7::NoProm-mScar	LB	41.5	3	0.225333	0.0217332
attTn7::NoProm-mScar	LB	41.7503	3	0.228667	0.022301
attTn7::NoProm-mScar	LB	42	3	0.228	0.021166
attTn7::NoProm-mScar	LB	42.25	3	0.228333	0.0226789
attTn7::NoProm-mScar	LB	42.5003	3	0.229333	0.0226789
attTn7::NoProm-mScar	LB	42.75	3	0.232	0.0221133
attTn7::NoProm-mScar	LB	43	3	0.232667	0.0232451
attTn7::NoProm-mScar	LB	43.2503	3	0.234667	0.0230723
attTn7::NoProm-mScar	LB	43.5	3	0.234333	0.0234379
attTn7::NoProm-mScar	LB	43.75	3	0.239667	0.0240069
attTn7::NoProm-mScar	LB	44.0003	3	0.239333	0.0234379
attTn7::NoProm-mScar	LB	44.25	3	0.239	0.0227156
attTn7::NoProm-mScar	LB	44.5	3	0.243	0.0230651
attTn7::NoProm-mScar	LB	44.7503	3	0.243	0.0230651
attTn7::NoProm-mScar	LB	45	3	0.243333	0.0226789
attTn7::NoProm-mScar	LB	45.25	3	0.245333	0.0217332
attTn7::NoProm-mScar	LB	45.5003	3	0.247333	0.0228983
attTn7::NoProm-mScar	LB	45.75	3	0.248333	0.0236291
attTn7::NoProm-mScar	LB	46	3	0.249	0.0240208
attTn7::NoProm-mScar	LB	46.2503	3	0.252333	0.0238607
attTn7::NoProm-mScar	LB	46.5	3	0.253667	0.0237136
attTn7::NoProm-mScar	LB	46.75	3	0.254667	0.0225019
attTn7::NoProm-mScar	LB	47.0003	3	0.254333	0.0228983
attTn7::NoProm-mScar	LB	47.25	3	0.254333	0.0212211
attTn7::NoProm-mScar	LB	47.5	3	0.253	0.0213776
attTn7::NoProm-mScar	LB	47.7503	3	0.257	0.0223383
attTn7::NoProm-mScar	LB	48	3	0.257	0.0221133
attTn7::NoProm-mScar	LB	48.25	3	0.259333	0.0209841
attTn7::NoProm-mScar	LB	48.5003	3	0.257	0.021166
attTn7::NoProm-mScar	LB	48.75	3	0.259	0.0219317
attTn7::NoProm-mScar	LB	49	3	0.260667	0.021362
attTn7::NoProm-mScar	LB	49.2503	3	0.261	0.0208806
attTn7::NoProm-mScar	LB	49.5	3	0.261333	0.0215716
attTn7::NoProm-mScar	LB	49.75	3	0.263	0.021
attTn7::NoProm-mScar	LB	50.0003	3	0.262667	0.0204287
attTn7::NoProm-mScar	LB	50.25	3	0.264667	0.021362
attTn7::NoProm-mScar	LB	50.5	3	0.263	0.021166
attTn7::NoProm-mScar	LB	50.7503	3	0.265667	0.0205994
attTn7::NoProm-mScar	LB	51	3	0.264333	0.0198578
attTn7::NoProm-mScar	LB	51.25	3	0.263667	0.0204287
attTn7::NoProm-mScar	LB	51.5003	3	0.264333	0.0207926
attTn7::NoProm-mScar	LB	51.75	3	0.267	0.021
attTn7::NoProm-mScar	LB	52	3	0.268667	0.022301
attTn7::NoProm-mScar	LB	52.2503	3	0.268667	0.021362
attTn7::NoProm-mScar	LB	52.5	3	0.272	0.021
attTn7::NoProm-mScar	LB	52.75	3	0.269	0.0219317
attTn7::NoProm-mScar	LB	53.0003	3	0.271	0.0227156
attTn7::NoProm-mScar	LB	53.25	3	0.273333	0.0225019
attTn7::NoProm-mScar	LB	53.5	3	0.272667	0.022301
attTn7::NoProm-mScar	LB	53.7503	3	0.274667	0.022301
attTn7::NoProm-mScar	LB	54	3	0.274667	0.021362
attTn7::NoProm-mScar	LB	54.25	3	0.276333	0.0226789
attTn7::NoProm-mScar	LB	54.5003	3	0.279333	0.0219393
attTn7::NoProm-mScar	LB	54.75	3	0.279667	0.022301
attTn7::NoProm-mScar	LB	55	3	0.278333	0.0226789
attTn7::NoProm-mScar	LB	55.2503	3	0.28	0.0221133
attTn7::NoProm-mScar	LB	55.5	3	0.281	0.0216333
attTn7::NoProm-mScar	LB	55.75	3	0.280667	0.0225019
attTn7::NoProm-mScar	LB	56.0003	3	0.281	0.0230651
attTn7::NoProm-mScar	LB	56.25	3	0.282	0.0223383
attTn7::NoProm-mScar	LB	56.5	3	0.284667	0.022745
attTn7::NoProm-mScar	LB	56.7503	3	0.284	0.0223383
attTn7::NoProm-mScar	LB	57	3	0.283667	0.022745
attTn7::NoProm-mScar	LB	57.25	3	0.284	0.0233024
attTn7::NoProm-mScar	LB	57.5003	3	0.285	0.0233024
attTn7::NoProm-mScar	LB	57.75	3	0.287	0.0233024
attTn7::NoProm-mScar	LB	58	3	0.287667	0.0234592
attTn7::NoProm-mScar	LB	58.2503	3	0.287	0.0233024
attTn7::NoProm-mScar	LB	58.5	3	0.288333	0.0238607
attTn7::NoProm-mScar	LB	58.75	3	0.287333	0.0238607
attTn7::NoProm-mScar	LB	59.0003	3	0.287667	0.0234592
attTn7::NoProm-mScar	LB	59.25	3	0.29	0.0240208
attTn7::NoProm-mScar	LB	59.5	3	0.290333	0.0238607
attTn7::NoProm-mScar	SIS	0.25	3	0.001	0.001
attTn7::NoProm-mScar	SIS	0.500278	3	0.00166667	0.00057735
attTn7::NoProm-mScar	SIS	0.75	3	0.00266667	0.00057735
attTn7::NoProm-mScar	SIS	1	3	0.00333333	0.0011547
attTn7::NoProm-mScar	SIS	1.25028	3	0.00466667	0.00152753
attTn7::NoProm-mScar	SIS	1.5	3	0.00533333	0.0011547
attTn7::NoProm-mScar	SIS	1.75	3	0.00566667	0.00152753
attTn7::NoProm-mScar	SIS	2.00028	3	0.00666667	0.00152753
attTn7::NoProm-mScar	SIS	2.25	3	0.00666667	0.00152753
attTn7::NoProm-mScar	SIS	2.5	3	0.00766667	0.00152753
attTn7::NoProm-mScar	SIS	2.75028	3	0.009	0.002
attTn7::NoProm-mScar	SIS	3	3	0.01	0.002
attTn7::NoProm-mScar	SIS	3.25	3	0.0103333	0.00208167
attTn7::NoProm-mScar	SIS	3.50028	3	0.0106667	0.00251661
attTn7::NoProm-mScar	SIS	3.75	3	0.0116667	0.00251661
attTn7::NoProm-mScar	SIS	4	3	0.0126667	0.00251661
attTn7::NoProm-mScar	SIS	4.25028	3	0.0136667	0.00251661
attTn7::NoProm-mScar	SIS	4.5	3	0.014	0.00264575
attTn7::NoProm-mScar	SIS	4.75	3	0.0146667	0.00251661
attTn7::NoProm-mScar	SIS	5.00028	3	0.015	0.00264575
attTn7::NoProm-mScar	SIS	5.25	3	0.0163333	0.00208167
attTn7::NoProm-mScar	SIS	5.5	3	0.0176667	0.00251661
attTn7::NoProm-mScar	SIS	5.75028	3	0.019	0.003
attTn7::NoProm-mScar	SIS	6	3	0.0183333	0.00305505
attTn7::NoProm-mScar	SIS	6.25	3	0.0196667	0.00351188
attTn7::NoProm-mScar	SIS	6.50028	3	0.021	0.003
attTn7::NoProm-mScar	SIS	6.75	3	0.0216667	0.00351188
attTn7::NoProm-mScar	SIS	7	3	0.0236667	0.00404145
attTn7::NoProm-mScar	SIS	7.25028	3	0.024	0.004
attTn7::NoProm-mScar	SIS	7.5	3	0.025	0.004
attTn7::NoProm-mScar	SIS	7.75	3	0.0263333	0.00450925
attTn7::NoProm-mScar	SIS	8.00028	3	0.0283333	0.00450925
attTn7::NoProm-mScar	SIS	8.25	3	0.029	0.005
attTn7::NoProm-mScar	SIS	8.5	3	0.031	0.00556776
attTn7::NoProm-mScar	SIS	8.75028	3	0.032	0.006
attTn7::NoProm-mScar	SIS	9	3	0.0336667	0.00650641
attTn7::NoProm-mScar	SIS	9.25	3	0.0353333	0.00650641
attTn7::NoProm-mScar	SIS	9.50028	3	0.036	0.007
attTn7::NoProm-mScar	SIS	9.75	3	0.0373333	0.00702377
attTn7::NoProm-mScar	SIS	10	3	0.0376667	0.0070946
attTn7::NoProm-mScar	SIS	10.2503	3	0.039	0.00754983
attTn7::NoProm-mScar	SIS	10.5	3	0.0396667	0.00750555
attTn7::NoProm-mScar	SIS	10.75	3	0.0413333	0.00702377
attTn7::NoProm-mScar	SIS	11.0003	3	0.0413333	0.00802081
attTn7::NoProm-mScar	SIS	11.25	3	0.0433333	0.00702377
attTn7::NoProm-mScar	SIS	11.5	3	0.044	0.00754983
attTn7::NoProm-mScar	SIS	11.7503	3	0.045	0.00754983
attTn7::NoProm-mScar	SIS	12	3	0.0466667	0.0080829
attTn7::NoProm-mScar	SIS	12.25	3	0.047	0.00754983
attTn7::NoProm-mScar	SIS	12.5003	3	0.048	0.00754983
attTn7::NoProm-mScar	SIS	12.75	3	0.05	0.00754983
attTn7::NoProm-mScar	SIS	13	3	0.05	0.00754983
attTn7::NoProm-mScar	SIS	13.2503	3	0.0513333	0.00702377
attTn7::NoProm-mScar	SIS	13.5	3	0.053	0.00754983
attTn7::NoProm-mScar	SIS	13.75	3	0.0536667	0.00750555
attTn7::NoProm-mScar	SIS	14.0003	3	0.0556667	0.00750555
attTn7::NoProm-mScar	SIS	14.25	3	0.0556667	0.00750555
attTn7::NoProm-mScar	SIS	14.5	3	0.0566667	0.00750555
attTn7::NoProm-mScar	SIS	14.7503	3	0.057	0.007
attTn7::NoProm-mScar	SIS	15	3	0.0586667	0.00750555
attTn7::NoProm-mScar	SIS	15.25	3	0.06	0.007
attTn7::NoProm-mScar	SIS	15.5003	3	0.0613333	0.00750555
attTn7::NoProm-mScar	SIS	15.75	3	0.0623333	0.00702377
attTn7::NoProm-mScar	SIS	16	3	0.0636667	0.0070946
attTn7::NoProm-mScar	SIS	16.2503	3	0.0646667	0.00680686
attTn7::NoProm-mScar	SIS	16.5	3	0.0666667	0.00776745
attTn7::NoProm-mScar	SIS	16.75	3	0.068	0.00793725
attTn7::NoProm-mScar	SIS	17.0003	3	0.069	0.00781025
attTn7::NoProm-mScar	SIS	17.25	3	0.0706667	0.0083865
attTn7::NoProm-mScar	SIS	17.5	3	0.0716667	0.00757188
attTn7::NoProm-mScar	SIS	17.7503	3	0.0733333	0.00814453
attTn7::NoProm-mScar	SIS	18	3	0.075	0.00781025
attTn7::NoProm-mScar	SIS	18.25	3	0.076	0.00781025
attTn7::NoProm-mScar	SIS	18.5003	3	0.078	0.00781025
attTn7::NoProm-mScar	SIS	18.75	3	0.0793333	0.00723418
attTn7::NoProm-mScar	SIS	19	3	0.08	0.00781025
attTn7::NoProm-mScar	SIS	19.2503	3	0.082	0.00781025
attTn7::NoProm-mScar	SIS	19.5	3	0.0833333	0.0080829
attTn7::NoProm-mScar	SIS	19.75	3	0.0836667	0.00757188
attTn7::NoProm-mScar	SIS	20.0003	3	0.085	0.00793725
attTn7::NoProm-mScar	SIS	20.25	3	0.0863333	0.00814453
attTn7::NoProm-mScar	SIS	20.5	3	0.0873333	0.00832666
attTn7::NoProm-mScar	SIS	20.7503	3	0.088	0.00818535
attTn7::NoProm-mScar	SIS	21	3	0.0896667	0.00873689
attTn7::NoProm-mScar	SIS	21.25	3	0.091	0.00888819
attTn7::NoProm-mScar	SIS	21.5003	3	0.0916667	0.00873689
attTn7::NoProm-mScar	SIS	21.75	3	0.0923333	0.00929157
attTn7::NoProm-mScar	SIS	22	3	0.0943333	0.00986577
attTn7::NoProm-mScar	SIS	22.2503	3	0.095	0.00953939
attTn7::NoProm-mScar	SIS	22.5	3	0.0956667	0.010116
attTn7::NoProm-mScar	SIS	22.75	3	0.097	0.0103923
attTn7::NoProm-mScar	SIS	23.0003	3	0.0976667	0.010116
attTn7::NoProm-mScar	SIS	23.25	3	0.0983333	0.0107858
attTn7::NoProm-mScar	SIS	23.5	3	0.099	0.010583
attTn7::NoProm-mScar	SIS	23.7503	3	0.100667	0.0111505
attTn7::NoProm-mScar	SIS	24	3	0.102	0.0115326
attTn7::NoProm-mScar	SIS	24.25	3	0.103	0.0113578
attTn7::NoProm-mScar	SIS	24.5003	3	0.104	0.0122882
attTn7::NoProm-mScar	SIS	24.75	3	0.106333	0.0115902
attTn7::NoProm-mScar	SIS	25	3	0.106667	0.0102144
attTn7::NoProm-mScar	SIS	25.2503	3	0.106667	0.00929157
attTn7::NoProm-mScar	SIS	25.5	3	0.108667	0.0083865
attTn7::NoProm-mScar	SIS	25.75	3	0.109333	0.00814453
attTn7::NoProm-mScar	SIS	26.0003	3	0.110667	0.0085049
attTn7::NoProm-mScar	SIS	26.25	3	0.113	0.00916515
attTn7::NoProm-mScar	SIS	26.5	3	0.114	0.0101489
attTn7::NoProm-mScar	SIS	26.7503	3	0.115667	0.0113725
attTn7::NoProm-mScar	SIS	27	3	0.117333	0.0112398
attTn7::NoProm-mScar	SIS	27.25	3	0.117667	0.0113725
attTn7::NoProm-mScar	SIS	27.5003	3	0.118	0.0117898
attTn7::NoProm-mScar	SIS	27.75	3	0.118667	0.0116762
attTn7::NoProm-mScar	SIS	28	3	0.119667	0.0106927
attTn7::NoProm-mScar	SIS	28.2503	3	0.121333	0.0115902
attTn7::NoProm-mScar	SIS	28.5	3	0.123667	0.0115036
attTn7::NoProm-mScar	SIS	28.75	3	0.127667	0.0110151
attTn7::NoProm-mScar	SIS	29.0003	3	0.128	0.011
attTn7::NoProm-mScar	SIS	29.25	3	0.128	0.011
attTn7::NoProm-mScar	SIS	29.5	3	0.13	0.01
attTn7::NoProm-mScar	SIS	29.7503	3	0.130333	0.0110151
attTn7::NoProm-mScar	SIS	30	3	0.13	0.0105357
attTn7::NoProm-mScar	SIS	30.25	3	0.131	0.0115326
attTn7::NoProm-mScar	SIS	30.5003	3	0.133667	0.0110604
attTn7::NoProm-mScar	SIS	30.75	3	0.135667	0.0120554
attTn7::NoProm-mScar	SIS	31	3	0.138333	0.0120554
attTn7::NoProm-mScar	SIS	31.2503	3	0.137667	0.0130128
attTn7::NoProm-mScar	SIS	31.5	3	0.139333	0.0116762
attTn7::NoProm-mScar	SIS	31.75	3	0.139333	0.0126623
attTn7::NoProm-mScar	SIS	32.0003	3	0.138	0.0135277
attTn7::NoProm-mScar	SIS	32.25	3	0.138333	0.0135031
attTn7::NoProm-mScar	SIS	32.5	3	0.138667	0.0130128
attTn7::NoProm-mScar	SIS	32.7503	3	0.14	0.01253
attTn7::NoProm-mScar	SIS	33	3	0.141667	0.0120139
attTn7::NoProm-mScar	SIS	33.25	3	0.144667	0.0115902
attTn7::NoProm-mScar	SIS	33.5003	3	0.148	0.01253
attTn7::NoProm-mScar	SIS	33.75	3	0.148	0.01253
attTn7::NoProm-mScar	SIS	34	3	0.149	0.01253
attTn7::NoProm-mScar	SIS	34.2503	3	0.149667	0.0140119
attTn7::NoProm-mScar	SIS	34.5	3	0.151333	0.0150444
attTn7::NoProm-mScar	SIS	34.75	3	0.15	0.0141067
attTn7::NoProm-mScar	SIS	35.0003	3	0.15	0.0141067
attTn7::NoProm-mScar	SIS	35.25	3	0.15	0.0141067
attTn7::NoProm-mScar	SIS	35.5	3	0.151667	0.0138684
attTn7::NoProm-mScar	SIS	35.7503	3	0.151667	0.012897
attTn7::NoProm-mScar	SIS	36	3	0.153667	0.0125033
attTn7::NoProm-mScar	SIS	36.25	3	0.154667	0.0125033
attTn7::NoProm-mScar	SIS	36.5003	3	0.158	0.0112694
attTn7::NoProm-mScar	SIS	36.75	3	0.157667	0.0109697
attTn7::NoProm-mScar	SIS	37	3	0.157667	0.0115902
attTn7::NoProm-mScar	SIS	37.2503	3	0.158667	0.0115902
attTn7::NoProm-mScar	SIS	37.5	3	0.159667	0.0102632
attTn7::NoProm-mScar	SIS	37.75	3	0.161333	0.0106927
attTn7::NoProm-mScar	SIS	38.0003	3	0.161667	0.0119304
attTn7::NoProm-mScar	SIS	38.25	3	0.161667	0.0109697
attTn7::NoProm-mScar	SIS	38.5	3	0.162667	0.0115902
attTn7::NoProm-mScar	SIS	38.7503	3	0.164	0.013
attTn7::NoProm-mScar	SIS	39	3	0.164667	0.0132791
attTn7::NoProm-mScar	SIS	39.25	3	0.166667	0.0132791
attTn7::NoProm-mScar	SIS	39.5003	3	0.166333	0.012741
attTn7::NoProm-mScar	SIS	39.75	3	0.166333	0.0128582
attTn7::NoProm-mScar	SIS	40	3	0.166333	0.0133167
attTn7::NoProm-mScar	SIS	40.2503	3	0.167333	0.0116762
attTn7::NoProm-mScar	SIS	40.5	3	0.170667	0.0115902
attTn7::NoProm-mScar	SIS	40.75	3	0.171333	0.0116762
attTn7::NoProm-mScar	SIS	41.0003	3	0.173	0.0115326
attTn7::NoProm-mScar	SIS	41.25	3	0.173333	0.0113725
attTn7::NoProm-mScar	SIS	41.5	3	0.176	0.0113578
attTn7::NoProm-mScar	SIS	41.7503	3	0.175667	0.0115902
attTn7::NoProm-mScar	SIS	42	3	0.175	0.0103923
attTn7::NoProm-mScar	SIS	42.25	3	0.176333	0.0109697
attTn7::NoProm-mScar	SIS	42.5003	3	0.178667	0.0124231
attTn7::NoProm-mScar	SIS	42.75	3	0.177333	0.0110151
attTn7::NoProm-mScar	SIS	43	3	0.179667	0.0115902
attTn7::NoProm-mScar	SIS	43.2503	3	0.180333	0.0119304
attTn7::NoProm-mScar	SIS	43.5	3	0.180333	0.0113725
attTn7::NoProm-mScar	SIS	43.75	3	0.181	0.0108167
attTn7::NoProm-mScar	SIS	44.0003	3	0.182667	0.0102632
attTn7::NoProm-mScar	SIS	44.25	3	0.184333	0.00971253
attTn7::NoProm-mScar	SIS	44.5	3	0.186333	0.0111505
attTn7::NoProm-mScar	SIS	44.7503	3	0.187	0.0113578
attTn7::NoProm-mScar	SIS	45	3	0.190333	0.0110151
attTn7::NoProm-mScar	SIS	45.25	3	0.191667	0.0124231
attTn7::NoProm-mScar	SIS	45.5003	3	0.192	0.0121655
attTn7::NoProm-mScar	SIS	45.75	3	0.193667	0.0124231
attTn7::NoProm-mScar	SIS	46	3	0.194333	0.0118462
attTn7::NoProm-mScar	SIS	46.2503	3	0.195333	0.0109697
attTn7::NoProm-mScar	SIS	46.5	3	0.194667	0.011547
attTn7::NoProm-mScar	SIS	46.75	3	0.195	0.0104403
attTn7::NoProm-mScar	SIS	47.0003	3	0.197333	0.0110151
attTn7::NoProm-mScar	SIS	47.25	3	0.198333	0.0119304
attTn7::NoProm-mScar	SIS	47.5	3	0.197667	0.0107858
attTn7::NoProm-mScar	SIS	47.7503	3	0.197333	0.0110151
attTn7::NoProm-mScar	SIS	48	3	0.199	0.0121655
attTn7::NoProm-mScar	SIS	48.25	3	0.2	0.0112694
attTn7::NoProm-mScar	SIS	48.5003	3	0.202	0.0104403
attTn7::NoProm-mScar	SIS	48.75	3	0.202	0.0112694
attTn7::NoProm-mScar	SIS	49	3	0.203	0.0121244
attTn7::NoProm-mScar	SIS	49.2503	3	0.204	0.0103923
attTn7::NoProm-mScar	SIS	49.5	3	0.204667	0.00896289
attTn7::NoProm-mScar	SIS	49.75	3	0.206333	0.0092376
attTn7::NoProm-mScar	SIS	50.0003	3	0.208667	0.00986577
attTn7::NoProm-mScar	SIS	50.25	3	0.210333	0.0109697
attTn7::NoProm-mScar	SIS	50.5	3	0.210667	0.0106927
attTn7::NoProm-mScar	SIS	50.7503	3	0.212667	0.0124231
attTn7::NoProm-mScar	SIS	51	3	0.212333	0.0145717
attTn7::NoProm-mScar	SIS	51.25	3	0.212	0.0130767
attTn7::NoProm-mScar	SIS	51.5003	3	0.215667	0.0142244
attTn7::NoProm-mScar	SIS	51.75	3	0.214667	0.0133167
attTn7::NoProm-mScar	SIS	52	3	0.216	0.013
attTn7::NoProm-mScar	SIS	52.2503	3	0.219	0.013
attTn7::NoProm-mScar	SIS	52.5	3	0.221667	0.0125033
attTn7::NoProm-mScar	SIS	52.75	3	0.223333	0.0136504
attTn7::NoProm-mScar	SIS	53.0003	3	0.223667	0.0134288
attTn7::NoProm-mScar	SIS	53.25	3	0.226	0.0121655
attTn7::NoProm-mScar	SIS	53.5	3	0.225667	0.0133167
attTn7::NoProm-mScar	SIS	53.7503	3	0.228333	0.0136504
attTn7::NoProm-mScar	SIS	54	3	0.228333	0.0136504
attTn7::NoProm-mScar	SIS	54.25	3	0.229	0.0130767
attTn7::NoProm-mScar	SIS	54.5003	3	0.230667	0.0141539
attTn7::NoProm-mScar	SIS	54.75	3	0.233667	0.0141539
attTn7::NoProm-mScar	SIS	55	3	0.234	0.0138564
attTn7::NoProm-mScar	SIS	55.2503	3	0.234667	0.0132791
attTn7::NoProm-mScar	SIS	55.5	3	0.235	0.0147309
attTn7::NoProm-mScar	SIS	55.75	3	0.236667	0.0150111
attTn7::NoProm-mScar	SIS	56.0003	3	0.236333	0.0144684
attTn7::NoProm-mScar	SIS	56.25	3	0.236667	0.0150111
attTn7::NoProm-mScar	SIS	56.5	3	0.237667	0.0150111
attTn7::NoProm-mScar	SIS	56.7503	3	0.239333	0.015308
attTn7::NoProm-mScar	SIS	57	3	0.241	0.0147309
attTn7::NoProm-mScar	SIS	57.25	3	0.243333	0.015308
attTn7::NoProm-mScar	SIS	57.5003	3	0.242333	0.0161658
attTn7::NoProm-mScar	SIS	57.75	3	0.244667	0.0159478
attTn7::NoProm-mScar	SIS	58	3	0.244333	0.015308
attTn7::NoProm-mScar	SIS	58.2503	3	0.245333	0.0144338
attTn7::NoProm-mScar	SIS	58.5	3	0.244333	0.0144338
attTn7::NoProm-mScar	SIS	58.75	3	0.249	0.0138924
attTn7::NoProm-mScar	SIS	59.0003	3	0.248333	0.0135769
attTn7::NoProm-mScar	SIS	59.25	3	0.247333	0.0135769
attTn7::NoProm-mScar	SIS	59.5	3	0.248333	0.0135769

## Sheet: S4
Table S4. Summary statistics for all promoters in E. coli (related to Fig. 2 and S3).
Promoter	IPTG_Concentration	N	Average_Fluorescence	Standard_Deviation
A	0 mM	12	18.0785	10.7405
B	0 mM	6	4.70816	0.793634
C	0 mM	6	17.2372	2.1748
D	0 mM	6	89.1042	20.4174
E	0 mM	6	9.81566	6.03505
F	0 mM	6	16.2906	4.43637
G	0 mM	6	81.7233	11.9347
H	0 mM	6	372.375	36.7039
I	0 mM	6	12.1167	7.40172
J	0 mM	3	2.13552	0.297758
K	0 mM	3	1.02333	0.237459
L	0 mM	6	0.795536	0.215707
M	0 mM	6	0.817445	0.139049
N	0 mM	3	2.19522	0.141764
None	0 mM	12	2.13637	1.71925
O	0 mM	3	34.1722	0.790559
P	0 mM	3	39.9212	3.93348
R	0 mM	6	1.65439	0.390762
S	0 mM	3	3.77314	0.734426
T	0 mM	3	4.68445	0.264302
U	0 mM	3	0.698842	0.106668
A	1 mM	12	17.2456	9.78029
B	1 mM	6	16.6406	2.51704
C	1 mM	6	179.173	11.9949
D	1 mM	6	340.909	15.966
E	1 mM	6	117.567	64.3186
F	1 mM	6	163.637	25.1718
G	1 mM	6	357.106	43.1
H	1 mM	6	424.054	55.2315
I	1 mM	6	151.984	90.7164
J	1 mM	3	6.28685	0.491072
K	1 mM	3	1.04485	0.126164
L	1 mM	6	0.995311	0.115518
M	1 mM	6	2.8318	0.231801
N	1 mM	3	18.4157	0.482538
None	1 mM	12	1.98372	1.33608
O	1 mM	3	98.1309	2.23324
P	1 mM	3	102.787	7.03492
R	1 mM	6	13.3065	0.472756
S	1 mM	3	7.03179	0.631431
T	1 mM	3	8.24563	0.126732
U	1 mM	3	1.85654	0.144947

## Sheet: S5
Table S5. Summary statistics for all promoters in N. aromaticivorans (related to Fig. 2 and Fig. S3).
Promoter	IPTG_Concentration	N	Average_Fluorescence	Standard_Deviation
A	0 mM	12	4.84181	3.04107
B	0 mM	6	2.10754	0.257533
C	0 mM	6	2.09735	0.188479
D	0 mM	6	2.77278	0.591711
E	0 mM	6	1.22798	0.54394
F	0 mM	6	1.72591	0.23704
G	0 mM	6	2.5719	0.414582
H	0 mM	6	19.821	6.6028
I	0 mM	6	2.03446	0.471454
J	0 mM	3	0.403497	0.0148949
K	0 mM	3	0.50593	0.119805
L	0 mM	6	0.482112	0.0852999
M	0 mM	6	0.557204	0.189633
N	0 mM	3	0.467024	0.0187999
None	0 mM	12	1.53892	1.06082
O	0 mM	3	0.666209	0.144613
P	0 mM	3	0.608759	0.0849896
R	0 mM	6	1.03715	0.699389
S	0 mM	3	2.26958	0.215084
T	0 mM	3	2.1213	0.0818998
U	0 mM	3	0.616233	0.145148
A	1 mM	12	4.46903	2.69374
B	1 mM	6	2.49323	0.144759
C	1 mM	6	3.97197	0.475087
D	1 mM	6	15.7698	1.64666
E	1 mM	6	1.5395	1.11881
F	1 mM	6	2.46511	0.48536
G	1 mM	6	38.3043	13.6982
H	1 mM	6	21.1692	6.90378
I	1 mM	6	3.45841	3.12061
J	1 mM	3	0.488178	0.0582511
K	1 mM	3	0.487136	0.0940153
L	1 mM	6	0.467674	0.0699034
M	1 mM	6	0.534501	0.0778708
N	1 mM	3	0.604241	0.00712268
None	1 mM	12	1.47407	0.954588
O	1 mM	3	6.89792	2.69879
P	1 mM	3	9.21363	0.720928
R	1 mM	6	0.93278	0.426217
S	1 mM	3	2.45011	0.171483
T	1 mM	3	2.70455	0.197966
U	1 mM	3	0.475601	0.0813003

## Sheet: S6
Table S6. Summary statistics for all promoters in R. sphaeroides, (related to Fig. 2 and Fig. S3).
Promoter	IPTG_Concentration	N	Average_Fluorescence	Standard_Deviation
A	0mM IPTG	3	5.30645	0.985048
B	0mM IPTG	3	4.93553	1.02521
C	0mM IPTG	3	10.3011	1.08867
D	0mM IPTG	3	19.2932	2.95657
E	0mM IPTG	3	5.66159	2.84015
F	0mM IPTG	3	5.48833	3.79033
G	0mM IPTG	3	24.2088	1.32132
H	0mM IPTG	3	63.3214	0.909919
I	0mM IPTG	3	11.8915	1.89794
J	0mM IPTG	3	3.72902	1.1939
K	0mM IPTG	3	3.47551	0.637517
L	0mM IPTG	3	3.41752	1.82552
M	0mM IPTG	3	3.76185	0.786867
N	0mM IPTG	3	5.40284	1.30775
None	0mM IPTG	3	10.8143	2.63338
O	0mM IPTG	3	17.5855	0.626825
P	0mM IPTG	3	24.6171	4.61905
R	0mM IPTG	3	5.0572	0.919527
S	0mM IPTG	3	3.31314	0.344024
T	0mM IPTG	3	4.89042	0.750524
U	0mM IPTG	3	4.30701	1.65797
A	1mM IPTG	3	3.23538	0.191031
B	1mM IPTG	3	2.40557	0.226363
C	1mM IPTG	3	28.9748	0.960651
D	1mM IPTG	3	33.5116	7.8865
E	1mM IPTG	3	7.54803	3.29131
F	1mM IPTG	3	2.48224	2.3075
G	1mM IPTG	3	39.7212	6.82345
H	1mM IPTG	3	38.4295	7.23711
I	1mM IPTG	3	47.5522	9.77341
J	1mM IPTG	3	2.11738	0.412682
K	1mM IPTG	3	1.70393	0.577912
L	1mM IPTG	3	2.2588	0.706109
M	1mM IPTG	3	2.26385	0.954517
N	1mM IPTG	3	6.23418	0.62595
None	1mM IPTG	3	6.15531	0.143676
O	1mM IPTG	3	46.1542	10.6871
P	1mM IPTG	3	55.3171	9.53102
R	1mM IPTG	3	3.42598	0.289989
S	1mM IPTG	3	0.992802	0.228462
T	1mM IPTG	3	1.41408	0.182817
U	1mM IPTG	3	1.74116	0.137539

## Sheet: S7
Table S7. Summary statistics of normalized values for promoters shown in Fig. 2B.
Organism	Promoter	IPTG_Concentration	N	Average_Fluorescence	Standard_Deviation
E. coli	C	0 mM	6	5.65323	2.6289
E. coli	D	0 mM	6	30.1812	16.6615
E. coli	G	0 mM	6	26.8746	12.7494
E. coli	None	0 mM	12	1	0.0634352
E. coli	O	0 mM	3	39.8391	0.921661
E. coli	P	0 mM	3	46.5415	4.58578
E. coli	C	1 mM	6	55.8383	3.72716
E. coli	D	1 mM	6	106.243	4.93122
E. coli	G	1 mM	6	111.247	12.9823
E. coli	None	1 mM	12	1	0.126237
E. coli	O	1 mM	3	116.214	2.64476
E. coli	P	1 mM	3	121.728	8.33127
N. aromaticivorans	C	0 mM	6	0.862634	0.1035
N. aromaticivorans	D	0 mM	6	1.12065	0.0974217
N. aromaticivorans	G	0 mM	6	1.0585	0.177532
N. aromaticivorans	None	0 mM	12	1	0.105448
N. aromaticivorans	O	0 mM	3	1.31899	0.286311
N. aromaticivorans	P	0 mM	3	1.20525	0.168266
N. aromaticivorans	C	1 mM	6	1.70599	0.131625
N. aromaticivorans	D	1 mM	6	6.84138	1.14577
N. aromaticivorans	G	1 mM	6	17.1927	7.6807
N. aromaticivorans	None	1 mM	12	1	0.0867746
N. aromaticivorans	O	1 mM	3	13.5266	5.29224
N. aromaticivorans	P	1 mM	3	18.0676	1.41372
R. sphaeroides	C	0 mM	3	0.983515	0.103943
R. sphaeroides	D	0 mM	3	1.84205	0.282284
R. sphaeroides	G	0 mM	3	2.31138	0.126156
R. sphaeroides	None	0 mM	3	1.03252	0.251427
R. sphaeroides	O	0 mM	3	1.67901	0.0598472
R. sphaeroides	P	0 mM	3	2.35036	0.441012
R. sphaeroides	C	1 mM	3	4.72767	0.156744
R. sphaeroides	D	1 mM	3	5.4679	1.2868
R. sphaeroides	G	1 mM	3	6.48109	1.11335
R. sphaeroides	None	1 mM	3	1.00433	0.0234429
R. sphaeroides	O	1 mM	3	7.53073	1.74376
R. sphaeroides	P	1 mM	3	9.0258	1.55513

## Sheet: S8
Table S8. Summary statistics for Fig. 3B.
sgRNA_Promoter	Inducer_Concentration	Guide_Target	N	Average_Fluorescence	Standard_Deviation
D	0mM_IPTG	none	4	100	28.7471
G	0mM_IPTG	none	4	100	5.81131
PLlacO1	0mM_IPTG	none	5	100	14.2454
D	0mM_IPTG	mScarlet-I	6	92.6227	42.6115
G	0mM_IPTG	mScarlet-I	4	66.0447	19.8424
PLlacO1	0mM_IPTG	mScarlet-I	4	74.2683	19.02
D	1mM_IPTG	none	3	100	8.05851
G	1mM_IPTG	none	4	100	15.3241
PLlacO1	1mM_IPTG	none	5	100	38.2582
D	1mM_IPTG	mScarlet-I	6	25.1037	17.6769
G	1mM_IPTG	mScarlet-I	5	10.8367	3.69196
PLlacO1	1mM_IPTG	mScarlet-I	4	61.8675	19.9046

## Sheet: S9
Table S9. Summary statistics for Fig. 3C.
dcas9_Promoter	Inducer_Concentration	Guide_Target	N	Average_Fluorescence	Standard_Deviation
C	0mM_IPTG	mScarlet-I	3	104.548	24.3176
G	0mM_IPTG	none	3	100	2.63948
G	0mM_IPTG	mScarlet-I	3	90.2794	3.54914
C	0mM_IPTG	none	3	100	5.42051
C	1mM_IPTG	mScarlet-I	3	37.8705	4.48135
G	1mM_IPTG	none	3	100	27.0427
G	1mM_IPTG	mScarlet-I	3	17.4326	0.424658
C	1mM_IPTG	none	3	100	26.5492

[truncated: 7 more sheets: S10, S11, S12, S13, S14, S15, S16]
